# Supplementary material for: Aberrantly reduced expression of miR-342-5p contributes to CCND1-associated chronic myeloid leukemia progression and imatinib resistance
Source: Cell Death Dis. 2021 Oct 5;12(10):908. doi: 10.1038/s41419-021-04209-2 (PMC8492784; doi:10.1038/s41419-021-04209-2)
Supplement: Supplementary file 3 — Supplemental table 2 [file 41419_2021_4209_MOESM3_ESM.xlsx]

## Sheet: Slide_List
	No	Sample	Sample_Label	Group	FileName	Chip_label
	1	vec	V1	V	H001-3140904924.gpr	V1_H001
	2	vec	V2		H002-3140904925.gpr	V2_H002
	3	vec+IM	VI1	VI	H003-3140904926.gpr	VI1_H003
	4	vec+IM	VI2		H004-3140904927.gpr	VI2_H004
	5	342	S31	S3	H005-3140904928.gpr	S31_H005
	6	342	S32		H006-3140904929.gpr	S32_H006
	7	342+IM	S3I1	S3I	H007-3140904930.gpr	S3I1_H007
	8	342+IM	S3I2		H008-3140904931.gpr	S3I2_H008

## Sheet: Normalized_Data
	Normalized_intensity								VI / V		S3I / VI		S3 / V		Annotation
Phalanx_id	V1_H001	V2_H002	VI1_H003	VI2_H004	S31_H005	S32_H006	S3I1_H007	S3I2_H008	logFC	P.Value	logFC	P.Value	logFC	P.Value	Gene_symbol	Description	Group	Entrez_gene	RefSeq	Protein_accession.version	Ensembl_gene	Ensembl_transcript	Ensembl_protein
PH_hs_0000002	256.429	258.502	307.684	355.976	267.753	273.182	331.566	283.464	0.362247	0.0332748	-0.110386	0.46443	0.0710152	0.138958	CEACAM4	Homo sapiens carcinoembryonic antigen-related cell adhesion molecule 4 (CEACAM4)	1	1089	NM_001817	NP_001808.2	ENSG00000105352	"ENST00000221954,ENST00000600925,ENST00000472081"	"ENSP00000221954,ENSP00000473018"
PH_hs_0000003	161.069	138.342	184.859	179.81	152.61	137.595	169.237	195.253	0.288488	0.0651487	-0.00425684	0.966648	-0.0428204	0.739175	LTA	Homo sapiens lymphotoxin alpha (LTA)	1	4049	"NM_000595,NM_001159740"	"NP_000586.2,NP_001153212.1"	ENSG00000223919	"ENST00000432632,ENST00000487391,ENST00000441939,ENST00000464821"	"ENSP00000416337,ENSP00000387924"
PH_hs_0000004	6927.59	7069.69	6115.23	5312.91	6685.6	6724.1	5749.44	5886.33	-0.296045	0.052098	0.0294408	0.770262	-0.0618001	0.177579	ACAT1	Homo sapiens acetyl-CoA acetyltransferase 1 (ACAT1)	1	38	NM_000019	NP_000010.1	ENSG00000075239	"ENST00000265838,ENST00000524833,ENST00000299355,ENST00000531813,ENST00000531853,ENST00000527942,ENST00000526119,ENST00000528370,ENST00000534773,ENST00000532792,ENST00000533610,ENST00000533597"	"ENSP00000265838,ENSP00000299355,ENSP00000435965,ENSP00000433568,ENSP00000436096"
PH_hs_0000005	50	50	59.5518	50	50	50	50	59.4679	0.126109	0.341938	-0.00101765	0.995024	0	1	PTN	Homo sapiens pleiotrophin (PTN)	1	5764	NM_002825	NP_002816.1	ENSG00000105894	"ENST00000348225,ENST00000393083"	"ENSP00000341170,ENSP00000376798"
PH_hs_0000006	398.266	445.858	720.825	777.558	472.452	554.399	680.401	689.827	0.829143	0.00288296	-0.12799	0.117766	0.280389	0.113756	PTAFR	Homo sapiens platelet-activating factor receptor (PTAFR)	1	5724	"NM_001164723,NM_001164722,NM_001164721,NM_000952"	"NP_001158195.1,NP_001158194.1,NP_001158193.1,NP_000943.1"	ENSG00000169403	"ENST00000373857,ENST00000305392,ENST00000539896"	"ENSP00000362965,ENSP00000301974,ENSP00000442658"
PH_hs_0000007	4529.98	4521.03	2466.44	2508.84	3158.21	3256.09	2629.5	2764.27	-0.863352	0.00029759	0.116118	0.0965279	-0.496953	0.00124724	PIGA	"Homo sapiens phosphatidylinositol glycan anchor biosynthesis, class A (PIGA)"	1	5277	"NM_002641,NR_033836,NR_033835,NM_020473"	"NP_002632.1,-,-,NP_065206.3"	ENSG00000165195	"ENST00000333590,ENST00000482148,ENST00000475746,ENST00000463173,ENST00000474662,ENST00000542278"	"ENSP00000369820,ENSP00000442653"
PH_hs_0000008	2289.43	2499.65	2722.02	2536.78	2894.11	2781.04	3038.2	2703.81	0.135482	0.185594	0.125267	0.253162	0.246015	0.0388699	PRPS1	Homo sapiens phosphoribosyl pyrophosphate synthetase 1 (PRPS1)	1	5631	"NM_001204402,NM_002764"	"NP_001191331.1,NP_002755.1"	ENSG00000147224	"ENST00000372435,ENST00000372419,ENST00000372418,ENST00000372428"	"ENSP00000361512,ENSP00000361496,ENSP00000361495,ENSP00000361505"
PH_hs_0000009	3291.1	3325.75	1898.21	2072.68	3843.58	3515.21	2609.93	2481.79	-0.738056	0.00169509	0.359627	0.0147946	0.151906	0.102202	PTPN12	"Homo sapiens protein tyrosine phosphatase, non-receptor type 12 (PTPN12)"	1	5782	"NM_001131009,NM_001131008,NM_002835"	"NP_001124481.1,NP_001124480.1,NP_002826.3"	ENSG00000127947	"ENST00000248594,ENST00000460731,ENST00000523952,ENST00000433369,ENST00000415482,ENST00000435495,ENST00000418110,ENST00000522115,ENST00000440186,ENST00000447995,ENST00000481154,ENST00000494248,ENST00000464313,ENST00000407343,ENST00000520947,ENST00000519553"	"ENSP00000248594,ENSP00000428735,ENSP00000404050,ENSP00000392429,ENSP00000397991,ENSP00000392526,ENSP00000430726,ENSP00000413449,ENSP00000397364,ENSP00000385079"
PH_hs_0000010	25557.1	27460.6	28079.9	20904.2	26066.2	26750.8	19728.2	22596.8	-0.128878	0.535711	-0.198477	0.385544	-0.00466389	0.9397	SDHB	"Homo sapiens succinate dehydrogenase complex, subunit B, iron sulfur (Ip)"	1	6390	NM_003000	NP_002991.2	ENSG00000117118	"ENST00000375499,ENST00000485092,ENST00000475049,ENST00000485515,ENST00000491274,ENST00000475506,ENST00000463045,ENST00000466613"	"ENSP00000364649,ENSP00000480482,ENSP00000481376"
PH_hs_0000011	1489.69	1705.96	1533.46	1623.15	1409.13	1204.21	1478.23	1509.49	-0.0150032	0.886691	-0.0788268	0.223782	-0.291351	0.117514	IL1RL1	Homo sapiens interleukin 1 receptor-like 1 (IL1RL1)	1	9173	NM_003856	NP_003847.2	ENSG00000115602	"ENST00000233954,ENST00000473175,ENST00000447231,ENST00000311734,ENST00000463990,ENST00000409584,ENST00000482701,ENST00000427077,ENST00000404917"	"ENSP00000233954,ENSP00000409437,ENSP00000310371,ENSP00000386618,ENSP00000391120,ENSP00000384822"
PH_hs_0000012	922.343	972.349	1076.9	1106.81	912.006	836.621	971.672	937.61	0.20518	0.0342599	-0.193839	0.0241388	-0.11658	0.197831	IL2RG	"Homo sapiens interleukin 2 receptor, gamma (IL2RG)"	1	3561	NM_000206	NP_000197.1	ENSG00000147168	"ENST00000276110,ENST00000374202,ENST00000512747,ENST00000482750,ENST00000464642,ENST00000487883,ENST00000473378,ENST00000374188,ENST00000456850"	"ENSP00000363318,ENSP00000421262,ENSP00000425233,ENSP00000423966,ENSP00000423601,ENSP00000363303,ENSP00000388967"
PH_hs_0000013	2053.83	2368.42	3899.4	3627.8	2527.66	2142.27	3315.66	3238.03	0.770051	0.00518646	-0.198969	0.0423477	0.0773498	0.613624	RBL1	Homo sapiens retinoblastoma-like 1 (RBL1)	1	5933	NM_002895	NP_002886.2	ENSG00000080839	"ENST00000373664,ENST00000344359,ENST00000525052,ENST00000527999"	"ENSP00000362768,ENSP00000343646,ENSP00000434711,ENSP00000437240"
PH_hs_0000014	694.762	528.863	465.249	489.619	862.659	689.986	431.726	496.557	-0.344876	0.135638	-0.0437926	0.677979	0.347972	0.213307	AMT	Homo sapiens aminomethyltransferase (AMT)	1	275	"NM_001164712,NM_001164711,NM_001164710,NM_000481,NR_028435"	"NP_001158184.1,NP_001158183.1,NP_001158182.1,NP_000472.2,-"	ENSG00000145020	"ENST00000465925,ENST00000427987,ENST00000458307,ENST00000476226,ENST00000273588,ENST00000476127,ENST00000495436,ENST00000399379,ENST00000473163,ENST00000430521,ENST00000491800,ENST00000487589,ENST00000461210,ENST00000478594,ENST00000480957,ENST00000493046,ENST00000485108,ENST00000476828,ENST00000462048,ENST00000498571,ENST00000395338,ENST00000538581"	"ENSP00000403821,ENSP00000415619,ENSP00000273588,ENSP00000399943,ENSP00000388068,ENSP00000378747,ENSP00000443200"
PH_hs_0000015	146.645	137.552	258.058	266.071	110.574	127.552	231.405	247.783	0.8836	0.000699946	-0.130003	0.110259	-0.258105	0.0883569	HGFAC	Homo sapiens HGF activator (HGFAC)	1	3083	NM_001528	NP_001519.1	ENSG00000109758	"ENST00000382774,ENST00000511533,ENST00000509689,ENST00000506132"	"ENSP00000372224,ENSP00000421801"
PH_hs_0000016	272.456	218.976	295.278	324.388	241.252	235.017	309.692	331.038	0.341499	0.103487	0.0490185	0.572423	-0.0367443	0.808046	FGL1	Homo sapiens fibrinogen-like 1 (FGL1)	1	2267	"NM_201553,NM_201552,NM_147203,NM_004467"	"NP_963847.1,NP_963846.1,NP_671736.2,NP_004458.3"	ENSG00000104760	"ENST00000398056,ENST00000522444,ENST00000518650,ENST00000522636,ENST00000523097,ENST00000518769,ENST00000519055,ENST00000427924,ENST00000381841,ENST00000398054,ENST00000381840"	"ENSP00000381133,ENSP00000429757,ENSP00000428430,ENSP00000401952,ENSP00000371263,ENSP00000381131,ENSP00000371262"
PH_hs_0000017	64.9086	50	50	50	50	68.2956	62.1686	58.4767	-0.18824	0.325104	0.270097	0.0139366	0.0366915	0.893042	DPEP1	Homo sapiens dipeptidase 1 (renal)	1	1800	"NM_001128141,NM_004413"	"NP_001121613.1,NP_004404.1"	ENSG00000015413	"ENST00000570029,ENST00000565249,ENST00000564281,ENST00000568281,ENST00000393092,ENST00000561484,ENST00000261615,ENST00000564645,ENST00000421184"	"ENSP00000455916,ENSP00000455142,ENSP00000376807,ENSP00000261615,ENSP00000397313"
PH_hs_0000018	1494.5	1797.66	1006.18	902.697	1826.75	1997.64	1083.35	1105.11	-0.782292	0.0101735	0.199243	0.0771718	0.2209	0.191467	PREPL	Homo sapiens prolyl endopeptidase-like (PREPL)	1	9581	"NM_001171617,NM_001171613,NM_001171606,NM_001171603,NM_001042386,NM_001042385,NM_006036"	"NP_001165088.1,NP_001165084.1,NP_001165077.1,NP_001165074.1,NP_001035845.1,NP_001035844.1,NP_006027.2"	ENSG00000138078	"ENST00000425263,ENST00000426481,ENST00000409411,ENST00000409957,ENST00000409936,ENST00000444696,ENST00000260648,ENST00000409272,ENST00000410081,ENST00000378520,ENST00000378511,ENST00000420756,ENST00000540817,ENST00000438314,ENST00000477410,ENST00000541738"	"ENSP00000391456,ENSP00000409480,ENSP00000387095,ENSP00000387241,ENSP00000386543,ENSP00000390618,ENSP00000260648,ENSP00000386909,ENSP00000386509,ENSP00000367781,ENSP00000367772,ENSP00000395692,ENSP00000395034,ENSP00000439626"
PH_hs_0000019	97.7635	113.045	122.826	111.774	82.245	88.3825	96.7067	130.829	0.156463	0.253728	-0.0589115	0.777879	-0.302219	0.0670193	FGF9	Homo sapiens fibroblast growth factor 9 (FGF9)	1	2254	NM_002010	NP_002001.1	ENSG00000102678	"ENST00000382353,ENST00000461657,ENST00000478546"	ENSP00000371790
PH_hs_0000021	326.947	211.071	439.195	478.684	748.43	716.099	287.818	438.08	0.803576	0.0579488	-0.368793	0.246408	1.47862	0.0141534	CCKAR	Homo sapiens cholecystokinin A receptor (CCKAR)	1	886	NM_000730	NP_000721.1	ENSG00000163394	ENST00000295589	ENSP00000295589
PH_hs_0000022	272.456	279.847	220.838	168.876	269.581	312.352	200.321	199.217	-0.515853	0.0528236	0.0488524	0.784009	0.0716155	0.515522	CREB5	Homo sapiens cAMP responsive element binding protein 5 (CREB5)	1	9586	"NM_001011666,NM_004904,NM_182899,NM_182898"	"NP_001011666.1,NP_004895.2,NP_878902.2,NP_878901.2"	ENSG00000146592	"ENST00000396299,ENST00000469531,ENST00000478078,ENST00000482692,ENST00000424599,ENST00000357727,ENST00000396300,ENST00000409603,ENST00000461921,ENST00000426500,ENST00000396298,ENST00000468391,ENST00000484383,ENST00000468813,ENST00000498316"	"ENSP00000379593,ENSP00000394088,ENSP00000350359,ENSP00000379594,ENSP00000387197,ENSP00000394979,ENSP00000379592,ENSP00000440429"
PH_hs_0000023	139.433	157.315	220.838	190.745	153.524	148.643	211.834	209.129	0.470701	0.0299426	0.0363455	0.726321	0.0285441	0.753687	MAP2	Homo sapiens microtubule-associated protein 2 (MAP2)	1	4133	"NM_001039538,NM_002374,NM_031845,NM_031847"	"NP_001034627.1,NP_002365.3,NP_114033.2,NP_114035.2"	ENSG00000078018	"ENST00000199940,ENST00000392193,ENST00000360351,ENST00000361559,ENST00000445941,ENST00000392194,ENST00000447185,ENST00000452717,ENST00000471619,ENST00000482864,ENST00000461253,ENST00000481649,ENST00000475600,ENST00000464007,ENST00000478233,ENST00000473543"	"ENSP00000199940,ENSP00000376031,ENSP00000353508,ENSP00000355290,ENSP00000409969,ENSP00000376032,ENSP00000392164,ENSP00000388824"
PH_hs_0000024	3925.77	4294.15	7462.59	5605.71	6565.89	5193.48	4952.77	5415.54	0.655614	0.0374018	-0.320617	0.175475	0.508173	0.0519951	PIGH	"Homo sapiens phosphatidylinositol glycan anchor biosynthesis, class H (PIGH)"	1	5283	NM_004569	NP_004560.1	ENSG00000100564	"ENST00000561272,ENST00000216452,ENST00000558987,ENST00000559118,ENST00000560722,ENST00000558493,ENST00000558198,ENST00000561303,ENST00000558001,ENST00000559581,ENST00000559415,ENST00000559097"	"ENSP00000453759,ENSP00000216452,ENSP00000452816,ENSP00000453394,ENSP00000453158,ENSP00000452924,ENSP00000452974,ENSP00000454061,ENSP00000453733,ENSP00000452996"
PH_hs_0000025	320.536	130.437	160.046	194.39	418.536	380.647	90.9504	205.164	-0.213203	0.722342	-0.368752	0.511533	0.964983	0.184596	ACKR1	Homo sapiens atypical chemokine receptor 1 (Duffy blood group)	1	2532	NM_001122951	NP_001116423.1	ENSG00000213088	"ENST00000368122,ENST00000435307,ENST00000368121,ENST00000537147"	"ENSP00000357104,ENSP00000398406,ENSP00000357103,ENSP00000441985"
PH_hs_0000027	112.188	55.3369	161.286	167.661	63.0545	96.4173	132.396	175.43	1.06147	0.0866992	-0.109706	0.569314	-0.0150967	0.978059	PDE4B	"Homo sapiens phosphodiesterase 4B, cAMP-specific (PDE4B)"	1	5142	"NM_001037341,NM_001037340,NM_001037339,NM_002600"	"NP_001032418.1,NP_001032417.1,NP_001032416.1,NP_002591.2"	ENSG00000184588	"ENST00000329654,ENST00000341517,ENST00000423207,ENST00000531358,ENST00000532040,ENST00000526666,ENST00000412480,ENST00000371048,ENST00000490695,ENST00000491340,ENST00000528771,ENST00000371045,ENST00000531025,ENST00000526197,ENST00000480109,ENST00000534463,ENST00000524999,ENST00000483863"	"ENSP00000332116,ENSP00000342637,ENSP00000392947,ENSP00000397548,ENSP00000432400,ENSP00000431909,ENSP00000360084,ENSP00000437249,ENSP00000436104,ENSP00000432592"
PH_hs_0000028	10105.7	8521.1	5783.97	7226.43	12123.8	9314.31	7235.73	7529.62	-0.521396	0.0562694	0.191186	0.262747	0.195543	0.391882	TSPO	Homo sapiens translocator protein (18kDa)	1	706	"NR_046308,NM_001256531,NM_001256530,NM_000714"	"-,NP_001243460.1,NP_001243459.1,NP_000705.2"	ENSG00000100300	"ENST00000337554,ENST00000583777,ENST00000472378,ENST00000428336,ENST00000329563,ENST00000396265"	"ENSP00000338004,ENSP00000463495,ENSP00000405685,ENSP00000328973,ENSP00000379563"
PH_hs_0000029	803.744	189.727	452.842	622.047	942.162	695.008	609.022	746.322	0.442686	0.648144	0.345131	0.224853	1.05117	0.331799	CCKBR	Homo sapiens cholecystokinin B receptor (CCKBR)	1	887	NM_176875	NP_795344.1	ENSG00000110148	"ENST00000334619,ENST00000532715,ENST00000525014,ENST00000531712,ENST00000525462,ENST00000532396"	"ENSP00000335544,ENSP00000432079,ENSP00000437001,ENSP00000435675,ENSP00000435534"
PH_hs_0000031	1631.53	1706.75	1593.01	1592.78	2171.27	2199.52	1677.4	1690.87	-0.0670857	0.273873	0.0803448	0.120604	0.389125	0.00366739	KIF20B	Homo sapiens kinesin family member 20B (KIF20B)	1	9585	NM_016195	NP_057279.2	ENSG00000138182	"ENST00000260753,ENST00000371728,ENST00000447580,ENST00000478929"	"ENSP00000260753,ENSP00000360793,ENSP00000390946"
PH_hs_0000032	2480.15	1602.4	1261.75	3687.33	1671.4	2227.64	2156.33	3591.86	0.113674	0.879048	0.367651	0.637557	-0.0470427	0.893	XDH	Homo sapiens xanthine dehydrogenase (XDH)	1	7498	NM_000379	NP_000370.2	ENSG00000158125	"ENST00000379416,ENST00000491727,ENST00000476043"	ENSP00000368727
PH_hs_0000034	129.817	84.5864	112.9	109.344	89.5557	107.465	93.2529	99.1131	0.0844736	0.764683	-0.208779	0.0325034	-0.0951273	0.762067	PNPLA4	Homo sapiens patatin-like phospholipase domain containing 4 (PNPLA4)	1	8228	"NM_001172672,NM_001142389,NM_004650"	"NP_001166143.1,NP_001135861.1,NP_004641.1"	ENSG00000006757	"ENST00000381042,ENST00000442940,ENST00000537427,ENST00000444736"	"ENSP00000370430,ENSP00000406698,ENSP00000443157,ENSP00000415245"
PH_hs_0000036	68.9153	50	75.6805	51.0273	50	50	65.6224	71.3615	0.0822189	0.804236	0.139072	0.60487	-0.231448	0.331898	CYTIP	Homo sapiens cytohesin 1 interacting protein (CYTIP)	1	9595	NM_004288	NP_004279.3	ENSG00000115165	"ENST00000264192,ENST00000418920,ENST00000457793,ENST00000497432,ENST00000439355,ENST00000462109,ENST00000483929,ENST00000435117"	"ENSP00000264192,ENSP00000394308,ENSP00000407205,ENSP00000402771,ENSP00000402155"
PH_hs_0000037	647.483	662.462	589.315	479.899	660.702	621.69	535.341	544.131	-0.300454	0.103638	0.0213204	0.877739	-0.0312424	0.585626	FNTB|CHURC1-FNTB	"Homo sapiens farnesyltransferase, CAAX box, beta (FNTB)|Homo sapiens CHURC1-FNTB readthrough (CHURC1-FNTB)"	4	2342|100529261	"NM_002028|NM_001202559,NM_001202558"	"NP_002019.1|NP_001189488.1,NP_001189487.1"	ENSG00000257365|ENSG00000125954	"ENST00000246166,ENST00000555372,ENST00000555742,ENST00000554210,ENST00000554334,ENST00000556709,ENST00000555618,ENST00000557300|ENST00000552941,ENST00000549987,ENST00000553743,ENST00000551823"	"ENSP00000246166|ENSP00000449668,ENSP00000447121,ENSP00000450692,ENSP00000449709"
PH_hs_0000038	5340.93	6020.66	4355.97	3440.7	5020.6	5107.1	3452.66	3749.45	-0.550659	0.043124	-0.105653	0.538149	-0.163324	0.141153	XPC	"Homo sapiens xeroderma pigmentosum, complementation group C (XPC)"	1	7508	"NM_004628,NR_027299"	"NP_004619.3,-"	ENSG00000154767	"ENST00000285021,ENST00000476581,ENST00000427795,ENST00000477324,ENST00000455144,ENST00000452172,ENST00000511155"	"ENSP00000285021,ENSP00000424548,ENSP00000423867"
PH_hs_0000039	1742.91	1992.92	1519.81	1422.69	2351.29	1949.44	1543.85	1471.83	-0.341936	0.0403719	0.0358167	0.597117	0.200063	0.264372	TARBP2	Homo sapiens TAR (HIV-1)	1	6895	"NM_134324,NM_004178,NM_134323"	"NP_599151.2,NP_004169.3,NP_599150.1"	ENSG00000139546	"ENST00000550147,ENST00000266987,ENST00000456234,ENST00000552857,ENST00000549610,ENST00000546889,ENST00000548971,ENST00000547388,ENST00000552650,ENST00000547064,ENST00000551741,ENST00000552817,ENST00000549028,ENST00000549572,ENST00000549679,ENST00000394357,ENST00000550407,ENST00000551157,ENST00000547541,ENST00000546763"	"ENSP00000450320,ENSP00000266987,ENSP00000416077,ENSP00000449537,ENSP00000447993,ENSP00000448199,ENSP00000447262,ENSP00000458011,ENSP00000448948,ENSP00000448943,ENSP00000377885,ENSP00000447767"
PH_hs_0000041	1797.41	1958.93	1121.56	988.957	1535.24	1622.02	1040.75	1099.16	-0.833247	0.00370265	0.0222714	0.818938	-0.249862	0.0416794	GTF3C1	"Homo sapiens general transcription factor IIIC, polypeptide 1, alpha 220kDa (GTF3C1)"	1	2975	NM_001520	NP_001511.2	ENSG00000077235	"ENST00000567806,ENST00000561623,ENST00000564747,ENST00000356183,ENST00000569653,ENST00000562609,ENST00000567843,ENST00000571886,ENST00000569394,ENST00000564664,ENST00000566779,ENST00000568569,ENST00000570129"	"ENSP00000455417,ENSP00000348510,ENSP00000457449,ENSP00000459231,ENSP00000457476,ENSP00000456187"
PH_hs_0000043	242.005	197.632	248.133	253.921	223.889	194.843	253.279	235.889	0.198821	0.218474	-0.0383269	0.553862	-0.0663763	0.695429	P2RY2	"Homo sapiens purinergic receptor P2Y, G-protein coupled, 2 (P2RY2)"	1	5029	"NM_002564,NM_176072,NM_176071"	"NP_002555.3,NP_788086.2,NP_788085.2"	ENSG00000175591	"ENST00000393597,ENST00000311131,ENST00000393596"	"ENSP00000377222,ENSP00000310305,ENSP00000377221"
PH_hs_0000044	336.563	363.643	354.83	416.723	286.03	137.595	427.121	388.523	0.136408	0.317221	0.0832166	0.526559	-0.8184	0.172196	NA	NA	1	NA	NA	NA	ENSG00000203690	ENSG00000203690	"ENSP00000355792,ENSP00000380929,ENSP00000426065,ENSP00000427675,ENSP00000423829,ENSP00000484621"
PH_hs_0000045	186.712	187.355	220.838	240.557	161.749	166.722	196.867	226.969	0.301389	0.0201175	-0.124825	0.320253	-0.187699	0.0173581	OPRD1	"Homo sapiens opioid receptor, delta 1 (OPRD1)"	1	4985	NM_000911	NP_000902.3	ENSG00000116329	"ENST00000234961,ENST00000621425"	"ENSP00000234961,ENSP00000477970"
PH_hs_0000046	105.777	90.9107	171.212	167.661	106.005	235.017	153.119	134.794	0.788891	0.00436344	-0.23796	0.068241	0.686674	0.264791	FLT3	Homo sapiens fms-related tyrosine kinase 3 (FLT3)	1	2322	NM_004119	NP_004110.2	ENSG00000122025	"ENST00000241453,ENST00000380987,ENST00000469894"	"ENSP00000241453,ENSP00000370374"
PH_hs_0000047	146.645	131.228	160.046	156.727	116.057	166.722	140.455	157.59	0.191166	0.0954286	-0.0902251	0.333991	0.00393523	0.987646	ADH7	Homo sapiens alcohol dehydrogenase 7 (class IV)	1	131	"NM_001166504,NM_000673"	"NP_001159976.1,NP_000664.2"	ENSG00000196344	"ENST00000437033,ENST00000482593,ENST00000485660,ENST00000476959,ENST00000474027,ENST00000209665"	"ENSP00000414254,ENSP00000420613,ENSP00000420269,ENSP00000420300,ENSP00000209665"
PH_hs_0000048	137.029	153.362	99.2531	185.885	50	183.795	104.766	128.847	-0.0939165	0.82061	-0.225385	0.606297	-0.596663	0.511367	MLLT3	"Homo sapiens myeloid/lymphoid or mixed-lineage leukemia (trithorax homolog, Drosophila)"	1	4300	NM_004529	NP_004520.2	ENSG00000171843	"ENST00000380338,ENST00000380323,ENST00000630269,ENST00000469261,ENST00000488705,ENST00000380321,ENST00000468513,ENST00000491137,ENST00000475957,ENST00000629733"	"ENSP00000369695,ENSP00000485996,ENSP00000369678,ENSP00000486193"
PH_hs_0000049	169.884	185.774	182.377	171.306	135.247	147.639	149.665	176.421	-0.00729862	0.930751	-0.121369	0.35265	-0.330213	0.0317713	COL4A6	"Homo sapiens collagen, type IV, alpha 6 (COL4A6)"	1	1288	"NM_033641,NM_001847"	"NP_378667.1,NP_001838.2"	ENSG00000197565	"ENST00000334504,ENST00000372216,ENST00000487645,ENST00000468338,ENST00000461897,ENST00000477085,ENST00000621266,ENST00000394872,ENST00000538570,ENST00000545689"	"ENSP00000334733,ENSP00000361290,ENSP00000482970,ENSP00000378340,ENSP00000445236,ENSP00000443707"
PH_hs_0000050	369.418	422.932	419.344	415.508	321.669	297.287	377.617	399.426	0.0786652	0.450262	-0.10408	0.129371	-0.354124	0.0431426	REG3A	Homo sapiens regenerating islet-derived 3 alpha (REG3A)	1	5068	"NM_138938,NM_138937,NM_002580"	"NP_620355.1,NP_620354.1,NP_002571.1"	ENSG00000172016	"ENST00000409839,ENST00000305165,ENST00000490901,ENST00000464746,ENST00000393878"	"ENSP00000386630,ENSP00000304311,ENSP00000377456"
PH_hs_0000051	732.425	887.762	698.493	856.529	871.797	919.981	711.485	713.615	-0.0600528	0.749083	-0.118385	0.41778	0.151371	0.320239	FLT3LG	Homo sapiens fms-related tyrosine kinase 3 ligand (FLT3LG)	1	2323	"NM_001459,NM_001204503,NM_001204502"	"NP_001450.2,NP_001191432.1,NP_001191431.1"	ENSG00000090554	"ENST00000601800,ENST00000596435,ENST00000597551,ENST00000600084,ENST00000204637,ENST00000600429,ENST00000594009,ENST00000593422,ENST00000595510,ENST00000598555,ENST00000598472,ENST00000597914"	"ENSP00000471860,ENSP00000469942,ENSP00000468977,ENSP00000472628,ENSP00000204637,ENSP00000470453,ENSP00000469613,ENSP00000471226,ENSP00000469181,ENSP00000473098"
PH_hs_0000052	86194.6	74763.3	68246.4	78861.4	96826.1	86195	80805.4	77090.2	-0.129927	0.383011	0.105463	0.357911	0.186536	0.213385	ATP5G3	"Homo sapiens ATP synthase, H+ transporting, mitochondrial Fo complex, subunit C3 (subunit 9)"	1	518	"NM_001190329,NM_001689,NM_001002258"	"NP_001177258.1,NP_001680.1,NP_001002258.1"	ENSG00000154518	"ENST00000284727,ENST00000409194,ENST00000392541,ENST00000497075,ENST00000472782"	"ENSP00000284727,ENSP00000387317,ENSP00000376324"
PH_hs_0000053	469.585	391.311	1129	715.597	493.47	667.89	544.551	503.495	1.06821	0.036274	-0.779541	0.0671691	0.421435	0.154277	MEOX1	Homo sapiens mesenchyme homeobox 1 (MEOX1)	1	4222	"NM_001040002,NM_013999,NM_004527"	"NP_001035091.1,NP_054705.1,NP_004518.1"	ENSG00000005102	"ENST00000318579,ENST00000549132,ENST00000393661,ENST00000329168"	"ENSP00000321684,ENSP00000449049,ENSP00000377271,ENSP00000328678"
PH_hs_0000056	338.967	392.892	320.091	360.836	305.22	371.608	378.768	352.843	-0.102727	0.45608	0.105257	0.328349	-0.115822	0.507899	FUT7	"Homo sapiens fucosyltransferase 7 (alpha (1,3)"	1	2529	NM_004479	NP_004470.1	ENSG00000180549	ENST00000314412	ENSP00000318142
PH_hs_0000057	3639.69	3979.52	1630.23	1754.37	4322.43	4183.1	1777.56	1654.2	-1.17019	0.000737352	0.0200024	0.796923	0.160005	0.10017	ATF3	Homo sapiens activating transcription factor 3 (ATF3)	1	467	"NM_001206488,NM_001206486,NM_001206484,NM_001040619,NM_001030287,NM_001674"	"NP_001193417.2,NP_001193415.1,NP_001193413.2,NP_001035709.1,NP_001025458.1,NP_001665.1"	ENSG00000162772	"ENST00000366981,ENST00000465155,ENST00000341491,ENST00000366985,ENST00000492118,ENST00000336937,ENST00000464547,ENST00000366983,ENST00000613104,ENST00000366987,ENST00000613954"	"ENSP00000355948,ENSP00000344352,ENSP00000355952,ENSP00000336908,ENSP00000432208,ENSP00000355950,ENSP00000480606,ENSP00000355954,ENSP00000483576"
PH_hs_0000058	1145.92	1171.56	1282.85	1276.9	1125.84	1062.6	1274.46	1306.31	0.143527	0.04898	0.0116954	0.788253	-0.0831666	0.197483	KCNJ1	"Homo sapiens potassium channel, inwardly rectifying subfamily J, member 1 (KCNJ1)"	1	3758	"NM_000220,NM_153766,NM_153764,NM_153767,NM_153765"	"NP_000211.1,NP_722450.1,NP_722448.1,NP_722451.1,NP_722449.3"	ENSG00000151704	"ENST00000392665,ENST00000440599,ENST00000324036,ENST00000392664,ENST00000324003,ENST00000531562,ENST00000392666"	"ENSP00000376433,ENSP00000406320,ENSP00000316233,ENSP00000376432,ENSP00000316136,ENSP00000376434"
PH_hs_0000059	576.965	607.125	759.286	760.549	570.232	524.269	781.713	698.748	0.360604	0.00634281	-0.0401377	0.634027	-0.114311	0.1969	HSD17B3	Homo sapiens hydroxysteroid (17-beta)	1	3293	NM_000197	NP_000188.1	ENSG00000130948	"ENST00000467499,ENST00000494814,ENST00000464104,ENST00000375263,ENST00000484816,ENST00000463517,ENST00000375262"	"ENSP00000364412,ENSP00000364411"
PH_hs_0000061	89.7501	50	122.826	92.3351	136.161	117.509	94.4042	147.679	0.668789	0.183454	0.14891	0.669862	0.917048	0.0944535	ISL1	Homo sapiens ISL LIM homeobox 1 (ISL1)	1	3670	NM_002202	NP_002193.2	ENSG00000016082	"ENST00000505475,ENST00000511384,ENST00000230658"	"ENSP00000422676,ENSP00000230658"
PH_hs_0000062	2799.08	2635.62	1584.33	1813.9	3124.4	3239.02	1723.45	1548.15	-0.680066	0.00618727	-0.05356	0.655956	0.228019	0.026866	CCNH	Homo sapiens cyclin H (CCNH)	1	902	"NM_001199189,NM_001239"	"NP_001186118.1,NP_001230.1"	ENSG00000134480	"ENST00000505587,ENST00000510921,ENST00000508855,ENST00000256897,ENST00000504878,ENST00000511207,ENST00000504115,ENST00000513499,ENST00000510020,ENST00000505230"	"ENSP00000426454,ENSP00000256897,ENSP00000426075"
PH_hs_0000063	1400.74	1542.32	1410.63	1363.16	1577.28	1476.39	1175.45	1194.31	-0.0839988	0.338667	-0.226952	0.013677	0.0541076	0.540798	WWOX	Homo sapiens WW domain containing oxidoreductase (WWOX)	1	51741	NM_016373	NP_057457.1	ENSG00000186153	"ENST00000566780,ENST00000569332,ENST00000402655,ENST00000406884,ENST00000539474,ENST00000562214,ENST00000566662,ENST00000569818,ENST00000355860,ENST00000408984,ENST00000565562,ENST00000561846,ENST00000563358,ENST00000562639,ENST00000565791,ENST00000566103,ENST00000627394,ENST00000620008"	"ENSP00000457230,ENSP00000454788,ENSP00000384238,ENSP00000384495,ENSP00000445210,ENSP00000454331,ENSP00000454485,ENSP00000348119,ENSP00000386161,ENSP00000485925,ENSP00000482648"
PH_hs_0000064	60.9019	50	62.0332	50	50	50	50	55.5034	0.0132767	0.945272	-0.0802323	0.622154	-0.142279	0.3404	PDC	Homo sapiens phosducin (PDC)	1	5132	"NM_022576,NM_002597"	"NP_072098.1,NP_002588.3"	ENSG00000116703	"ENST00000391997,ENST00000497198"	"ENSP00000375855,ENSP00000422775"
PH_hs_0000065	191.52	145.457	219.597	240.557	132.506	222.965	118.581	156.599	0.461575	0.0801337	-0.754148	0.0240846	0.0423909	0.914122	ADRA1D	Homo sapiens adrenoceptor alpha 1D (ADRA1D)	1	146	NM_000678	NP_000669.1	ENSG00000171873	"ENST00000379453,ENST00000621688"	ENSP00000368766
PH_hs_0000066	131.42	108.302	161.286	121.494	91.3833	118.513	130.094	137.767	0.230628	0.347687	-0.06436	0.737478	-0.1971	0.401214	APOBEC1	"Homo sapiens apolipoprotein B mRNA editing enzyme, catalytic polypeptide 1 (APOBEC1)"	1	339	NM_001644	NP_001635.2	ENSG00000111701	"ENST00000229304,ENST00000467171"	"ENSP00000229304,ENSP00000436415"
PH_hs_0000067	2702.92	2543.13	2401.92	2467.53	3578.57	3022.08	2965.67	2994.21	-0.106931	0.16283	0.291637	0.00572196	0.326901	0.0693838	FUCA1	"Homo sapiens fucosidase, alpha-L- 1, tissue (FUCA1)"	1	2517	NM_000147	NP_000138.2	ENSG00000179163	ENST00000374479	ENSP00000363603
PH_hs_0000068	12169.2	11237.3	4203.37	5734.49	14246.7	12152.6	6194.99	4929.89	-1.25209	0.00778244	0.170722	0.513809	0.170179	0.2348	GOT1	"Homo sapiens glutamic-oxaloacetic transaminase 1, soluble (GOT1)"	1	2805	NM_002079	NP_002070.1	ENSG00000120053	"ENST00000370508,ENST00000489349,ENST00000471741"	ENSP00000359539
PH_hs_0000069	1384.72	1498.84	1337.43	1324.28	1301.3	1476.39	1227.25	1143.77	-0.11438	0.170169	-0.167725	0.0584601	-0.0557056	0.605752	CXCL8	Homo sapiens chemokine (C-X-C motif)	1	3576	NM_000584	NP_000575.1	ENSG00000169429	"ENST00000307407,ENST00000401931,ENST00000483500"	"ENSP00000306512,ENSP00000385908"
PH_hs_0000070	96.9622	76.6812	98.0124	51.0273	64.8822	88.3825	61.0173	69.3792	-0.286031	0.538272	-0.120255	0.780907	-0.187356	0.492876	CACNB1	"Homo sapiens calcium channel, voltage-dependent, beta 1 subunit (CACNB1)"	1	782	NM_000723	NP_000714.3	ENSG00000067191	"ENST00000394303,ENST00000539338,ENST00000394310,ENST00000344140,ENST00000582544,ENST00000577582,ENST00000536613,ENST00000492737,ENST00000582877,ENST00000582414,ENST00000577926,ENST00000622445"	"ENSP00000377840,ENSP00000377847,ENSP00000345461,ENSP00000477612"
PH_hs_0000071	50	50	50	50	50	50	50	50	0	1	0	1	0	1	S100G	Homo sapiens S100 calcium binding protein G (S100G)	1	795	NM_004057	NP_004048.1	ENSG00000169906	ENST00000380200	ENSP00000369547
PH_hs_0000072	234.793	288.543	566.983	572.234	199.216	186.808	523.828	467.814	1.12987	0.00325495	-0.202442	0.0781196	-0.43214	0.0543135	CALCR	Homo sapiens calcitonin receptor (CALCR)	1	799	"NM_001164738,NM_001164737,NM_001742"	"NP_001158210.1,NP_001158209.1,NP_001733.1"	ENSG00000004948	"ENST00000421592,ENST00000394441,ENST00000426151,ENST00000423724,ENST00000415529,ENST00000359558,ENST00000360249"	"ENSP00000399552,ENSP00000377959,ENSP00000389295,ENSP00000391369,ENSP00000413179,ENSP00000352561,ENSP00000353385"
PH_hs_0000073	138.632	123.322	208.431	187.1	121.54	136.591	153.119	188.315	0.594845	0.010651	-0.217791	0.225522	-0.0211998	0.854551	CPA3	Homo sapiens carboxypeptidase A3 (mast cell)	1	1359	NM_001870	NP_001861.2	ENSG00000163751	"ENST00000296046,ENST00000477926"	ENSP00000296046
PH_hs_0000074	145.844	154.153	236.967	242.987	129.764	138.6	199.17	208.138	0.678388	0.0012375	-0.237014	0.0158441	-0.160984	0.0845302	CD40LG	Homo sapiens CD40 ligand (CD40LG)	1	959	NM_000074	NP_000065.1	ENSG00000102245	"ENST00000370629,ENST00000370628"	"ENSP00000359663,ENSP00000359662"
PH_hs_0000076	185.11	150.991	121.585	116.634	205.613	243.052	119.732	96.1397	-0.489445	0.0333304	-0.150468	0.353362	0.419176	0.0887868	IL12A	Homo sapiens interleukin 12A (IL12A)	1	3592	NM_000882	NP_000873.2	ENSG00000168811	"ENST00000305579,ENST00000480088,ENST00000468862,ENST00000496308,ENST00000480787,ENST00000466512"	"ENSP00000303231,ENSP00000420184,ENSP00000419046"
PH_hs_0000077	50	50	50	50	50	50	50	50.5477	0	1	0.00785863	0.847527	0	1	IL12B	Homo sapiens interleukin 12B (IL12B)	1	3593	NM_002187	NP_002178.2	ENSG00000113302	ENST00000231228	ENSP00000231228
PH_hs_0000078	10129.7	11039.7	9563.03	7024.76	12242.6	10886.1	6657.8	7415.64	-0.36762	0.155347	-0.22215	0.341549	0.126551	0.277518	EPCAM	Homo sapiens epithelial cell adhesion molecule (EPCAM)	1	4072	NM_002354	NP_002345.2	ENSG00000119888	"ENST00000405271,ENST00000456133,ENST00000263735,ENST00000474691,ENST00000419334,ENST00000490733"	"ENSP00000385476,ENSP00000410675,ENSP00000263735,ENSP00000389028"
PH_hs_0000079	320.536	285.38	394.531	417.938	331.722	312.352	389.129	370.683	0.425026	0.0170768	-0.0964949	0.194859	0.0898854	0.376718	IL3	Homo sapiens interleukin 3 (IL3)	1	3562	NM_000588	NP_000579.2	ENSG00000164399	ENST00000296870	ENSP00000296870
PH_hs_0000080	44326.9	47868.8	64741.5	61894.9	47473.6	44545.8	65129.7	62369.9	0.458621	0.00673847	0.00982693	0.862842	-0.00242712	0.974173	CSTB	Homo sapiens cystatin B (stefin B)	1	1476	NM_000100	NP_000091.1	ENSG00000160213	"ENST00000291568,ENST00000480147"	ENSP00000291568
PH_hs_0000081	209.15	135.971	161.286	159.157	161.749	192.835	140.455	165.519	-0.0738817	0.79364	-0.0714826	0.542286	0.0666415	0.831089	KRT2	"Homo sapiens keratin 2, type II (KRT2)"	1	3849	NM_000423	NP_000414.2	ENSG00000172867	"ENST00000309680,ENST00000547106"	ENSP00000310861
PH_hs_0000084	4267.94	4257.78	4854.72	5073.57	3504.55	4570.78	4895.2	2704.8	0.219373	0.0221276	-0.447749	0.295587	-0.0909854	0.621868	IER2	Homo sapiens immediate early response 2 (IER2)	1	9592	NM_004907	NP_004898.2	ENSG00000160888	"ENST00000587885,ENST00000292433,ENST00000588173"	"ENSP00000467294,ENSP00000292433,ENSP00000465617"
PH_hs_0000085	50	50	50	50	50	50	50	50	0	1	0	1	0	1	FGFR1	Homo sapiens fibroblast growth factor receptor 1 (FGFR1)	1	2260	"NM_023106,NM_023105,NM_015850,NM_001174067,NM_001174066,NM_001174065,NM_001174064,NM_001174063,NM_023110"	"NP_075594.1,NP_075593.1,NP_056934.2,NP_001167538.1,NP_001167537.1,NP_001167536.1,NP_001167535.1,NP_001167534.1,NP_075598.2"	ENSG00000077782	"ENST00000397091,ENST00000532791,ENST00000526688,ENST00000397113,ENST00000356207,ENST00000335922,ENST00000326324,ENST00000526570,ENST00000397103,ENST00000531196,ENST00000397108,ENST00000533619,ENST00000527114,ENST00000487647,ENST00000466021,ENST00000527745,ENST00000524528,ENST00000475621,ENST00000530701,ENST00000464163,ENST00000470826,ENST00000496296,ENST00000527203,ENST00000533668,ENST0000052500…	"ENSP00000380280,ENSP00000432972,ENSP00000380302,ENSP00000348537,ENSP00000337247,ENSP00000327229,ENSP00000380292,ENSP00000434800,ENSP00000380297,ENSP00000435254,ENSP00000434869,ENSP00000434712,ENSP00000433569,ENSP00000435283,ENSP00000433163,ENSP00000434473,ENSP00000392645,ENSP00000400708,ENSP00000398318,ENSP00000393312,ENSP00000400162,ENSP00000484553,ENSP00000340636"
PH_hs_0000086	423.909	471.945	963.995	1042.41	356.395	368.595	822.007	775.065	1.16426	0.00101642	-0.328708	0.0176456	-0.303429	0.0313865	FBN1	Homo sapiens fibrillin 1 (FBN1)	1	2200	NM_000138	NP_000129.3	ENSG00000166147	"ENST00000316623,ENST00000559133,ENST00000561429,ENST00000560720,ENST00000537463,ENST00000560820,ENST00000560355,ENST00000558230"	"ENSP00000325527,ENSP00000453958,ENSP00000440294,ENSP00000453901"
PH_hs_0000088	1180.37	1241.92	1535.94	1239.23	1152.34	1116.83	1197.32	1344.97	0.188378	0.264102	-0.120596	0.478021	-0.093915	0.15417	RASA1	Homo sapiens RAS p21 protein activator (GTPase activating protein)	1	5921	"NM_022650,NM_002890"	"NP_072179.1,NP_002881.1"	ENSG00000145715	"ENST00000274376,ENST00000515800,ENST00000456692,ENST00000512763,ENST00000506290,ENST00000509953"	"ENSP00000274376,ENSP00000423395,ENSP00000411221,ENSP00000422008,ENSP00000420905"
PH_hs_0000089	25397.7	23526.9	24647	24265.9	23233.3	22914.2	21696.8	22295.5	0.000668086	0.992176	-0.153053	0.0346838	-0.0832867	0.247036	GATA1	Homo sapiens GATA binding protein 1 (globin transcription factor 1)	1	2623	NM_002049	NP_002040.1	ENSG00000102145	"ENST00000376670,ENST00000376665"	"ENSP00000365858,ENSP00000365853"
PH_hs_0000090	726.014	294.867	588.074	359.621	721.928	696.012	508.862	822.639	-0.00879299	0.989388	0.492529	0.314701	0.615453	0.349582	GHRHR	Homo sapiens growth hormone releasing hormone receptor (GHRHR)	1	2692	NM_000823	NP_000814.2	ENSG00000106128	"ENST00000466427,ENST00000326139,ENST00000409904,ENST00000396227,ENST00000409316,ENST00000337750,ENST00000489974,ENST00000461424,ENST00000461390,ENST00000463164,ENST00000473133,ENST00000611037"	"ENSP00000320180,ENSP00000387113,ENSP00000379529,ENSP00000386602,ENSP00000338184,ENSP00000480159"
PH_hs_0000092	322.94	377.872	303.962	278.22	263.184	283.226	267.095	254.721	-0.264522	0.105296	-0.156926	0.111261	-0.35557	0.0531626	GPR183	Homo sapiens G protein-coupled receptor 183 (GPR183)	1	1880	NM_004951	NP_004942.1	ENSG00000169508	ENST00000376414	ENSP00000365596
PH_hs_0000093	399.869	452.182	579.39	433.732	481.59	516.234	455.903	545.122	0.237454	0.302444	-0.00801527	0.971228	0.229701	0.0931802	TRIM23	Homo sapiens tripartite motif containing 23 (TRIM23)	1	373	NM_001656	NP_001647.1	ENSG00000113595	"ENST00000231524,ENST00000381018,ENST00000274327,ENST00000508808,ENST00000506400,ENST00000505205,ENST00000513794"	"ENSP00000231524,ENSP00000370406,ENSP00000274327,ENSP00000427103,ENSP00000424044,ENSP00000422144"
PH_hs_0000094	613.025	605.544	1017.34	1231.94	677.151	436.891	946.344	892.018	0.877711	0.00557738	-0.285081	0.105952	-0.163715	0.58819	HBEGF	Homo sapiens heparin-binding EGF-like growth factor (HBEGF)	1	1839	NM_001945	NP_001936.1	ENSG00000113070	"ENST00000230990,ENST00000482211,ENST00000498452"	ENSP00000230990
PH_hs_0000095	30414.9	31489.1	24413.8	21272.3	28625.8	26565	23841.7	26358.1	-0.441479	0.018676	0.137531	0.290797	-0.166393	0.0734351	HNRNPF	Homo sapiens heterogeneous nuclear ribonucleoprotein F (HNRNPF)	1	3185	"NM_001098206,NM_001098204,NM_001098205,NM_001098207,NM_001098208,NM_004966"	"NP_001091676.1,NP_001091674.1,NP_001091675.1,NP_001091677.1,NP_001091678.1,NP_004957.1"	ENSG00000169813	"ENST00000357065,ENST00000356053,ENST00000337970,ENST00000477108,ENST00000498176,ENST00000544000,ENST00000443950"	"ENSP00000349573,ENSP00000348345,ENSP00000338477,ENSP00000438061,ENSP00000400433"
PH_hs_0000096	84.1407	69.5664	78.1618	77.7558	50	63.2738	52.9584	83.255	0.0271096	0.83628	-0.231508	0.454839	-0.443829	0.104152	SOX2	Homo sapiens SRY (sex determining region Y)	1	6657	NM_003106	NP_003097.1	ENSG00000181449	ENST00000325404	ENSP00000323588
PH_hs_0000097	556.931	414.236	240.689	396.069	196.474	774.351	577.938	483.672	-0.637517	0.162828	0.776012	0.0912578	-0.300313	0.750021	HOXC6	Homo sapiens homeobox C6 (HOXC6)	1	3223	"NM_153693,NM_004503"	"NP_710160.1,NP_004494.1"	ENSG00000197757	"ENST00000504315,ENST00000509328,ENST00000394331,ENST00000243108"	"ENSP00000424124,ENSP00000423898,ENSP00000377864,ENSP00000243108"
PH_hs_0000098	3108.4	3879.12	3898.16	4181.81	3373.87	2974.87	4597.02	3450.13	0.21751	0.228454	-0.0197857	0.918833	-0.132333	0.468486	BGN	Homo sapiens biglycan (BGN)	1	633	NM_001711	NP_001702.1	ENSG00000182492	"ENST00000331595,ENST00000472615,ENST00000480756,ENST00000431891,ENST00000492658"	"ENSP00000327336,ENSP00000402525"
PH_hs_0000099	247.614	231.625	73.1991	85.0455	360.05	388.682	99.0093	89.2018	-1.60184	0.000658517	0.252288	0.114885	0.643454	0.00348215	CD80	Homo sapiens CD80 molecule (CD80)	1	941	NM_005191	NP_005182.1	ENSG00000121594	"ENST00000264246,ENST00000478182,ENST00000463729,ENST00000383669"	"ENSP00000264246,ENSP00000418364,ENSP00000373165"
PH_hs_0000100	209.15	166.801	244.411	250.277	178.198	184.8	231.405	225.978	0.405082	0.0646442	-0.113113	0.0745908	-0.0416137	0.791393	IDO1	"Homo sapiens indoleamine 2,3-dioxygenase 1 (IDO1)"	1	3620	NM_002164	NP_002155.1	ENSG00000131203	"ENST00000523779,ENST00000521480,ENST00000521636,ENST00000253513,ENST00000518237,ENST00000522840,ENST00000522495,ENST00000519154,ENST00000518804"	"ENSP00000253513,ENSP00000430950,ENSP00000429933,ENSP00000430505,ENSP00000428716,ENSP00000429297"
PH_hs_0000101	279.668	322.535	393.29	427.657	295.168	244.056	423.668	379.603	0.449439	0.0248203	-0.032312	0.742586	-0.16221	0.358624	IL13	Homo sapiens interleukin 13 (IL13)	1	3596	NM_002188	NP_002179.2	ENSG00000169194	"ENST00000468334,ENST00000459878,ENST00000487267,ENST00000462480,ENST00000304506,ENST00000617259"	"ENSP00000304915,ENSP00000479835"
PH_hs_0000102	88.9488	100.397	131.51	122.708	94.1248	117.509	109.371	111.007	0.426824	0.0196709	-0.205269	0.0353543	0.154325	0.403028	CXCR2	Homo sapiens chemokine (C-X-C motif)	1	3579	"NM_001168298,NM_001557"	"NP_001161770.1,NP_001548.1"	ENSG00000180871	"ENST00000453237,ENST00000415392,ENST00000449014,ENST00000318507,ENST00000454148,ENST00000428565,ENST00000418878"	"ENSP00000413686,ENSP00000392348,ENSP00000410506,ENSP00000319635,ENSP00000415148,ENSP00000392698,ENSP00000416815"
PH_hs_0000103	10748.4	11095.1	3800.15	3401.82	9874.88	10092.7	4237.83	4152.84	-1.60276	0.000289551	0.22253	0.0619576	-0.129445	0.0517718	FKBP4	"Homo sapiens FK506 binding protein 4, 59kDa (FKBP4)"	1	2288	NM_002014	NP_002005.1	ENSG00000004478	"ENST00000630279,ENST00000544366,ENST00000539181,ENST00000543037,ENST00000538622,ENST00000540260,ENST00000543769,ENST00000001008"	"ENSP00000486800,ENSP00000442193,ENSP00000438491,ENSP00000446368,ENSP00000439703,ENSP00000001008"
PH_hs_0000104	551.322	668.786	761.767	787.278	554.697	409.773	796.679	778.038	0.350891	0.0661368	0.0238081	0.62667	-0.348957	0.218523	IFNG	"Homo sapiens interferon, gamma (IFNG)"	1	3458	NM_000619	NP_000610.2	ENSG00000111537	ENST00000229135	ENSP00000229135
PH_hs_0000105	1535.37	852.979	1117.84	2398.28	1150.52	2469.69	1442.54	1121.96	0.516773	0.432991	-0.364038	0.501037	0.558722	0.41617	RBP3	"Homo sapiens retinol binding protein 3, interstitial (RBP3)"	1	5949	NM_002900	NP_002891.1	ENSG00000265203	ENST00000584701	ENSP00000463151
PH_hs_0000106	1640.34	1737.58	1021.07	974.378	1612	1678.26	1175.45	1095.2	-0.759224	0.00116828	0.185887	0.0589825	-0.0376273	0.535337	MAPK3	Homo sapiens mitogen-activated protein kinase 3 (MAPK3)	1	5595	"NM_001109891,NM_001040056,NM_002746"	"NP_001103361.1,NP_001035145.1,NP_002737.2"	ENSG00000102882	"ENST00000263025,ENST00000466521,ENST00000484663,ENST00000490298,ENST00000485579,ENST00000461737,ENST00000494643,ENST00000473431,ENST00000395200,ENST00000395202,ENST00000478356,ENST00000395199,ENST00000483869,ENST00000481230,ENST00000322266"	"ENSP00000263025,ENSP00000433746,ENSP00000432742,ENSP00000432479,ENSP00000436772,ENSP00000378626,ENSP00000378628,ENSP00000432292,ENSP00000378625,ENSP00000433639,ENSP00000327293"
PH_hs_0000107	6199.17	2732.06	1284.09	4181.81	1868.79	6381.62	2832.13	6715.91	-0.828598	0.402636	0.912299	0.369948	-0.25302	0.797894	CLC	Homo sapiens Charcot-Leyden crystal galectin (CLC)	1	1178	NM_001828	NP_001819.2	ENSG00000105205	ENST00000221804	ENSP00000221804
PH_hs_0000108	50.4844	50	74.4398	53.4571	50	50	52.9584	71.3615	0.328345	0.200751	-0.0372256	0.897677	-0.00695525	0.84547	FCER1A	"Homo sapiens Fc fragment of IgE, high affinity I, receptor for; alpha polypeptide (FCER1A)"	1	2205	NM_002001	NP_001992.1	ENSG00000179639	"ENST00000368115,ENST00000368114"	"ENSP00000357097,ENSP00000357096"
PH_hs_0000109	639.469	710.684	763.008	597.748	625.976	651.821	670.039	681.898	0.00257566	0.988388	0.00128352	0.993687	-0.0777509	0.385815	DMPK	Homo sapiens dystrophia myotonica-protein kinase (DMPK)	1	1760	"NM_001081563,NM_001081562,NM_001081560,NM_004409"	"NP_001075032.1,NP_001075031.1,NP_001075029.1,NP_004400.4"	ENSG00000104936	"ENST00000291270,ENST00000588522,ENST00000596686,ENST00000600757,ENST00000343373,ENST00000447742,ENST00000458663,ENST00000598272,ENST00000354227,ENST00000593574,ENST00000597660,ENST00000600370,ENST00000595361,ENST00000599002,ENST00000598191,ENST00000596920,ENST00000598180,ENST00000596067,ENST00000599392,ENST00000618091"	"ENSP00000291270,ENSP00000468013,ENSP00000472965,ENSP00000345997,ENSP00000413417,ENSP00000401753,ENSP00000346168,ENSP00000469220,ENSP00000471832,ENSP00000470192,ENSP00000482746"
PH_hs_0000111	4703.07	4942.38	3296.44	4230.4	4279.48	3756.26	4403.61	4207.35	-0.368551	0.100342	0.204947	0.277138	-0.266038	0.0661291	NF2	Homo sapiens neurofibromin 2 (merlin)	1	4771	"NM_181833,NM_181832,NM_181830,NM_181829,NM_181828,NM_016418,NM_000268"	"NP_861971.1,NP_861970.1,NP_861968.1,NP_861967.1,NP_861966.1,NP_057502.2,NP_000259.1"	ENSG00000186575	"ENST00000338641,ENST00000403435,ENST00000361452,ENST00000403999,ENST00000334961,ENST00000353887,ENST00000432151,ENST00000361166,ENST00000361676,ENST00000397789,ENST00000413209"	"ENSP00000344666,ENSP00000384029,ENSP00000354897,ENSP00000384797,ENSP00000335652,ENSP00000340626,ENSP00000395885,ENSP00000354529,ENSP00000355183,ENSP00000380891,ENSP00000409921"
PH_hs_0000112	4493.92	4636.44	2121.53	1935.39	4051.02	3703.03	2276.06	2555.14	-1.17163	0.000516074	0.251103	0.0777785	-0.237001	0.0414175	AGL	"Homo sapiens amylo-alpha-1, 6-glucosidase, 4-alpha-glucanotransferase (AGL)"	1	178	"NM_000644,NM_000643,NM_000646,NM_000645,NM_000642,NM_000028"	"NP_000635.2,NP_000634.2,NP_000637.2,NP_000636.2,NP_000633.2,NP_000019.2"	ENSG00000162688	"ENST00000361915,ENST00000370165,ENST00000370163,ENST00000294724,ENST00000361302,ENST00000361522,ENST00000477753,ENST00000370161"	"ENSP00000355106,ENSP00000359184,ENSP00000359182,ENSP00000294724,ENSP00000354971,ENSP00000354635,ENSP00000359180"
PH_hs_0000113	527.282	727.285	959.033	1035.12	598.561	543.351	994.698	835.524	0.686108	0.0420922	-0.128187	0.359069	-0.118856	0.608487	HLA-DPA1	"Homo sapiens major histocompatibility complex, class II, DP alpha 1 (HLA-DPA1)"	1	3113	"NM_001242525,NM_001242524,NM_033554"	"NP_001229454.1,NP_001229453.1,NP_291032.2"	ENSG00000168384	"ENST00000374808,ENST00000480689,ENST00000429960,ENST00000441306,ENST00000414177,ENST00000480481,ENST00000488565,ENST00000432811"	"ENSP00000363941,ENSP00000393305,ENSP00000413558,ENSP00000400133,ENSP00000408416"
PH_hs_0000114	893.494	1271.96	1449.09	1660.82	919.316	710.073	1859.3	1289.46	0.541231	0.0988243	-0.00275718	0.99134	-0.399955	0.238755	ARID5A	Homo sapiens AT rich interactive domain 5A (MRF1-like)	1	10865	NM_212481	NP_997646.1	ENSG00000196843	"ENST00000470579,ENST00000357485,ENST00000412735,ENST00000467498,ENST00000454558,ENST00000497920"	"ENSP00000350078,ENSP00000397286,ENSP00000400785"
PH_hs_0000115	52483	53900.5	43172.6	41634.6	54169.3	55178.8	49391.8	47778.5	-0.327125	0.00749495	0.196367	0.0253962	0.0397201	0.373435	SSBP1	"Homo sapiens single-stranded DNA binding protein 1, mitochondrial (SSBP1)"	1	6742	"NM_001256513,NM_001256512,NM_001256511,NM_003143,NM_001256510,NR_046269"	"NP_001243442.1,NP_001243441.1,NP_001243440.1,NP_003134.1,NP_001243439.1,-"	ENSG00000106028	"ENST00000265304,ENST00000496622,ENST00000498107,ENST00000489378,ENST00000469123,ENST00000467681,ENST00000465582,ENST00000461433,ENST00000463093,ENST00000465167,ENST00000468267,ENST00000484178,ENST00000473783,ENST00000481508,ENST00000612337"	"ENSP00000265304,ENSP00000419541,ENSP00000418068,ENSP00000420485,ENSP00000419579,ENSP00000419388,ENSP00000418181,ENSP00000419665,ENSP00000480488"
PH_hs_0000116	843.01	724.914	1605.42	1645.02	1033.55	1104.78	1656.68	1750.34	1.05578	0.00187829	0.0674353	0.280672	0.45093	0.0267772	CRYM	"Homo sapiens crystallin, mu (CRYM)"	1	1428	NM_001888	NP_001879.1	ENSG00000103316	"ENST00000574448,ENST00000570401,ENST00000219599,ENST00000572113,ENST00000576703,ENST00000571666,ENST00000572914,ENST00000571358,ENST00000574787,ENST00000543948"	"ENSP00000459982,ENSP00000460820,ENSP00000219599,ENSP00000460126,ENSP00000461904,ENSP00000460510,ENSP00000440227"
PH_hs_0000117	90.5514	69.5664	75.6805	91.1201	50	63.2738	62.1686	83.255	0.065281	0.760465	-0.206984	0.39349	-0.496796	0.112604	MX2	Homo sapiens MX dynamin-like GTPase 2 (MX2)	1	4600	NM_002463	NP_002454.1	ENSG00000183486	"ENST00000330714,ENST00000436410,ENST00000435611,ENST00000494252,ENST00000495892,ENST00000416447,ENST00000418103,ENST00000482953,ENST00000496774,ENST00000493753,ENST00000481838,ENST00000474368,ENST00000398632"	"ENSP00000333657,ENSP00000393975,ENSP00000389256,ENSP00000411179,ENSP00000410188"
PH_hs_0000118	51.2858	50	50	50	50	50	50	50.5477	-0.0183153	0.711664	0.00785863	0.847527	-0.0183153	0.644418	MYBPH	Homo sapiens myosin binding protein H (MYBPH)	1	4608	NM_004997	NP_004988.2	ENSG00000133055	"ENST00000255416,ENST00000621380"	"ENSP00000255416,ENSP00000483045"
PH_hs_0000119	272.456	375.501	477.655	501.768	269.581	234.013	443.239	422.222	0.614077	0.0529292	-0.178452	0.0484893	-0.348766	0.210653	PRTN3	Homo sapiens proteinase 3 (PRTN3)	1	5657	NM_002777	NP_002768.3	ENSG00000196415	"ENST00000234347,ENST00000544537"	"ENSP00000234347,ENSP00000475174"
PH_hs_0000121	153.056	173.916	162.527	132.428	110.574	135.587	168.085	191.288	-0.153282	0.379744	0.289529	0.145974	-0.414112	0.075467	TACR3	Homo sapiens tachykinin receptor 3 (TACR3)	1	6870	NM_001059	NP_001050.1	ENSG00000169836	ENST00000304883	ENSP00000303325
PH_hs_0000122	314.125	372.338	637.701	606.253	296.996	313.356	592.904	544.131	0.862422	0.00483186	-0.130523	0.157921	-0.164855	0.247091	IL32	Homo sapiens interleukin 32 (IL32)	1	9235	"NM_001012636,NM_001012635,NM_001012634,NM_001012633,NM_001012632,NM_001012718,NM_001012631,NM_004221"	"NP_001012654.1,NP_001012653.1,NP_001012652.1,NP_001012651.1,NP_001012650.1,NP_001012736.1,NP_001012649.1,NP_004212.4"	ENSG00000008517	"ENST00000325568,ENST00000534507,ENST00000531965,ENST00000396887,ENST00000532086,ENST00000529699,ENST00000526464,ENST00000440815,ENST00000529550,ENST00000551122,ENST00000525643,ENST00000548807,ENST00000528163,ENST00000530890,ENST00000444393,ENST00000533097,ENST00000534748,ENST00000008180,ENST00000532247,ENST00000396890,ENST00000525228,ENST00000548652,ENST00000525377,ENST00000530538,ENST0000054921…	"ENSP00000324742,ENSP00000431775,ENSP00000433177,ENSP00000380096,ENSP00000436937,ENSP00000450364,ENSP00000405063,ENSP00000437020,ENSP00000447496,ENSP00000432218,ENSP00000448354,ENSP00000432850,ENSP00000433747,ENSP00000411958,ENSP00000432917,ENSP00000008180,ENSP00000380099,ENSP00000431740,ENSP00000446624,ENSP00000433866,ENSP00000436929,ENSP00000447812,ENSP00000447033,ENSP00000449483,ENSP0000044868…
PH_hs_0000123	399.869	279.056	441.676	404.573	401.173	436.891	318.902	419.249	0.339654	0.225996	-0.209236	0.315755	0.325707	0.253217	NCF2	Homo sapiens neutrophil cytosolic factor 2 (NCF2)	1	4688	"NM_001190789,NM_001190794,NM_001127651,NM_000433"	"NP_001177718.1,NP_001177723.1,NP_001121123.1,NP_000424.2"	ENSG00000116701	"ENST00000367536,ENST00000367535,ENST00000469280,ENST00000420553,ENST00000419402,ENST00000418089,ENST00000413720"	"ENSP00000356506,ENSP00000356505,ENSP00000397228,ENSP00000406198,ENSP00000407217,ENSP00000399294"
PH_hs_0000124	57.6965	61.6611	405.697	476.255	50	105.456	513.467	437.089	2.88157	0.000133424	0.108031	0.495189	0.283829	0.581479	SLC10A1	Homo sapiens solute carrier family 10 (sodium/bile acid cotransporter)	1	6554	NM_003049	NP_003040.1	ENSG00000100652	ENST00000216540	ENSP00000216540
PH_hs_0000126	77.73	50	60.7925	50	53.9162	50	50	59.4679	-0.177289	0.582762	-0.0158913	0.926679	-0.263877	0.411486	ENDOU	"Homo sapiens endonuclease, polyU-specific (ENDOU)"	1	8909	"NM_001172439,NM_001172440,NM_006025"	"NP_001165910.1,NP_001165911.1,NP_006016.1"	ENSG00000111405	"ENST00000229003,ENST00000422538,ENST00000545824,ENST00000551186"	"ENSP00000229003,ENSP00000397679,ENSP00000445004"
PH_hs_0000128	190.719	128.856	122.826	227.193	91.3833	245.061	321.204	281.481	0.0916608	0.8462	0.848001	0.108795	-0.0670334	0.924434	PROZ	"Homo sapiens protein Z, vitamin K-dependent plasma glycoprotein (PROZ)"	1	8858	"NM_003891,NM_001256134"	"NP_003882.1,NP_001243063.1"	ENSG00000126231	"ENST00000375547,ENST00000342783,ENST00000493630"	"ENSP00000364697,ENSP00000344458"
PH_hs_0000129	274.058	354.947	281.631	321.958	252.218	213.926	335.02	294.366	-0.0507053	0.79375	0.0605907	0.638114	-0.425152	0.116506	C4BPA	"Homo sapiens complement component 4 binding protein, alpha (C4BPA)"	1	722	NM_000715	NP_000706.1	ENSG00000123838	"ENST00000367070,ENST00000421786,ENST00000424088"	"ENSP00000356037,ENSP00000403386,ENSP00000395968"
PH_hs_0000130	114.592	120.951	141.436	154.297	89.5557	93.4042	126.64	148.67	0.327466	0.0217961	-0.106506	0.419795	-0.364252	0.00760735	PTH1R	Homo sapiens parathyroid hormone 1 receptor (PTH1R)	1	5745	"NM_001184744,NM_000316"	"NP_001171673.1,NP_000307.1"	ENSG00000160801	"ENST00000449590,ENST00000418619,ENST00000427125,ENST00000313049,ENST00000428220,ENST00000490109,ENST00000422115,ENST00000430002"	"ENSP00000402723,ENSP00000411424,ENSP00000400977,ENSP00000321999,ENSP00000389811,ENSP00000396176,ENSP00000413774"
PH_hs_0000131	23776.6	26285	25470.8	19067.2	29598.1	24704.9	19424.2	20374.7	-0.181922	0.401076	-0.147651	0.466837	0.113261	0.451184	PDHA1	Homo sapiens pyruvate dehydrogenase (lipoamide)	1	5160	"NM_001173456,NM_000284,NM_001173455,NM_001173454"	"NP_001166927.1,NP_000275.1,NP_001166926.1,NP_001166925.1"	ENSG00000131828	"ENST00000423505,ENST00000417819,ENST00000422285,ENST00000492364,ENST00000355808,ENST00000379805,ENST00000479146,ENST00000481733,ENST00000379804,ENST00000478795,ENST00000540249,ENST00000545074,ENST00000379806"	"ENSP00000406473,ENSP00000404616,ENSP00000394382,ENSP00000348062,ENSP00000369133,ENSP00000369132,ENSP00000440761,ENSP00000438550,ENSP00000369134"
PH_hs_0000132	782.909	1030.06	921.813	880.828	848.951	843.651	973.975	931.663	0.00491796	0.978737	0.0801796	0.22625	-0.0855851	0.651666	RRAD	Homo sapiens Ras-related associated with diabetes (RRAD)	1	6236	"NM_001128850,NM_004165"	"NP_001122322.1,NP_004156.1"	ENSG00000166592	"ENST00000299759,ENST00000567791,ENST00000568915,ENST00000566577,ENST00000420652"	"ENSP00000299759,ENSP00000461995,ENSP00000462559,ENSP00000388744"
PH_hs_0000134	837.401	927.289	1105.43	1152.97	838.899	729.155	971.672	979.238	0.357444	0.0197654	-0.210848	0.0184683	-0.172106	0.222626	ROS1	"Homo sapiens ROS proto-oncogene 1 , receptor tyrosine kinase (ROS1)"	1	6098	NM_002944	NP_002935.2	ENSG00000047936	"ENST00000368508,ENST00000368507,ENST00000403284"	"ENSP00000357494,ENSP00000357493,ENSP00000384647"
PH_hs_0000135	1066.58	1011.08	1679.86	1693.62	927.541	889.851	1653.22	1729.52	0.699774	0.00098743	0.00360426	0.942297	-0.192891	0.0383808	TRIM21	Homo sapiens tripartite motif containing 21 (TRIM21)	1	6737	NM_003141	NP_003132.2	ENSG00000132109	"ENST00000533692,ENST00000254436"	"ENSP00000434053,ENSP00000254436"
PH_hs_0000136	312.523	409.493	558.298	688.868	320.756	388.682	734.511	554.042	0.793732	0.0316945	0.0407575	0.859404	-0.018868	0.932628	KITLG	Homo sapiens KIT ligand (KITLG)	1	4254	"NM_003994,NM_000899"	"NP_003985.2,NP_000890.1"	ENSG00000049130	"ENST00000378535,ENST00000228280,ENST00000347404,ENST00000357116,ENST00000552044,ENST00000613305"	"ENSP00000228280,ENSP00000054216,ENSP00000474021,ENSP00000475042,ENSP00000479271"
PH_hs_0000137	2259.78	2293.32	2437.9	2100.62	2474.66	2064.94	2643.32	2774.18	-0.00858091	0.935889	0.258975	0.0811675	-0.0101459	0.935666	CYTH1	Homo sapiens cytohesin 1 (CYTH1)	1	9267	"NM_017456,NM_004762"	"NP_059430.2,NP_004753.1"	ENSG00000108669	"ENST00000585509,ENST00000589297,ENST00000591455,ENST00000446868,ENST00000589296,ENST00000586299,ENST00000586175,ENST00000591574,ENST00000586430,ENST00000590775,ENST00000589768,ENST00000586043,ENST00000587308,ENST00000590300,ENST00000591095,ENST00000592497,ENST00000361101"	"ENSP00000465940,ENSP00000466512,ENSP00000465665,ENSP00000389095,ENSP00000465252,ENSP00000465945,ENSP00000467052,ENSP00000468433,ENSP00000465530,ENSP00000466949,ENSP00000354398"
PH_hs_0000138	60.1005	50	86.8464	74.111	50	50	88.6478	100.104	0.549425	0.0355621	0.231681	0.158759	-0.132725	0.342392	GZMB	"Homo sapiens granzyme B (granzyme 2, cytotoxic T-lymphocyte-associated serine esterase 1)"	1	3002	NM_004131	NP_004122.2	ENSG00000100453	"ENST00000415355,ENST00000216341,ENST00000532263,ENST00000554242,ENST00000530830,ENST00000526004,ENST00000382540,ENST00000382542,ENST00000616551"	"ENSP00000387385,ENSP00000216341,ENSP00000432074,ENSP00000450535,ENSP00000435084,ENSP00000434213,ENSP00000371980,ENSP00000371982,ENSP00000479643"
PH_hs_0000140	82.538	50	75.6805	50	74.0205	67.2912	50	99.1131	-0.0625692	0.88193	0.194578	0.709502	0.135678	0.695122	SFTPC	Homo sapiens surfactant protein C (SFTPC)	1	6440	"NM_003018,NM_001172357,NM_001172410"	"NP_003009.2,NP_001165828.1,NP_001165881.1"	ENSG00000168484	"ENST00000522880,ENST00000524350,ENST00000524318,ENST00000318561,ENST00000521315,ENST00000437090,ENST00000520605,ENST00000522109,ENST00000524255,ENST00000523296,ENST00000518615,ENST00000522630"	"ENSP00000316152,ENSP00000430410,ENSP00000407931,ENSP00000430266,ENSP00000429496,ENSP00000429552,ENSP00000429619"
PH_hs_0000141	407.882	445.858	636.46	660.925	481.59	523.264	477.777	507.459	0.604911	0.00353872	-0.397463	0.00589941	0.235306	0.0669167	SPRR1B	Homo sapiens small proline-rich protein 1B (SPRR1B)	1	6699	NM_003125	NP_003116.2	ENSG00000169469	ENST00000307098	ENSP00000306461
PH_hs_0000142	3356.01	3881.49	3336.14	4099.19	3445.15	2324.06	3864.81	3328.22	0.0350809	0.835679	-0.0441855	0.794237	-0.351073	0.271745	TACR1	Homo sapiens tachykinin receptor 1 (TACR1)	1	6869	NM_001058	NP_001049.1	ENSG00000115353	"ENST00000305249,ENST00000409848,ENST00000497764"	"ENSP00000303522,ENSP00000386448"
PH_hs_0000143	2392	2232.45	590.556	561.3	3399.46	3749.23	845.032	803.807	-2.00493	8.39649e-05	0.517506	0.00277733	0.627526	0.00538195	DNAJC10	Homo sapiens DnaJ (Hsp40)	1	54431	"NM_001271581,NM_018981,NR_073367,NR_073366,NR_073365"	"NP_001258510.1,NP_061854.1,-,-,-"	ENSG00000077232	"ENST00000264065,ENST00000491074,ENST00000469118,ENST00000418559,ENST00000494462,ENST00000459930,ENST00000444005,ENST00000616986,ENST00000613960,ENST00000537515"	"ENSP00000264065,ENSP00000389483,ENSP00000400096,ENSP00000479930,ENSP00000481044,ENSP00000441560"
PH_hs_0000144	7865.96	7904.48	6120.19	7129.24	7330.77	7680.24	7735.39	6884.4	-0.255484	0.0839071	0.143739	0.315648	-0.0715888	0.199826	TBP	Homo sapiens TATA box binding protein (TBP)	1	6908	"NM_001172085,NM_003194"	"NP_001165556.1,NP_003185.1"	ENSG00000112592	"ENST00000421512,ENST00000230354,ENST00000423353,ENST00000446829,ENST00000540980,ENST00000392092,ENST00000616883"	"ENSP00000400008,ENSP00000230354,ENSP00000416482,ENSP00000404905,ENSP00000442132,ENSP00000375942,ENSP00000484118"
PH_hs_0000145	3227	3392.15	9205.72	9949.1	3142.67	3427.83	8161.36	7404.74	1.53235	0.000212798	-0.299919	0.0361861	-0.0115521	0.878166	LTBR	"Homo sapiens lymphotoxin beta receptor (TNFR superfamily, member 3)"	1	4055	"NM_001270987,NM_002342"	"NP_001257916.1,NP_002333.1"	ENSG00000111321	"ENST00000546296,ENST00000542830,ENST00000539925,ENST00000228918,ENST00000536876,ENST00000535739,ENST00000543190,ENST00000545445,ENST00000544454,ENST00000541102,ENST00000440421,ENST00000444814,ENST00000541005,ENST00000543542,ENST00000441074"	"ENSP00000440875,ENSP00000228918,ENSP00000437647,ENSP00000438955,ENSP00000437954,ENSP00000438605"
PH_hs_0000146	98.5648	121.741	109.178	102.055	223.889	345.495	186.506	231.925	-0.0534678	0.724165	0.978425	0.0061599	1.34424	0.0229132	NR4A1	"Homo sapiens nuclear receptor subfamily 4, group A, member 1 (NR4A1)"	1	3164	"NM_001202233,NM_173157,NM_002135"	"NP_001189162.1,NP_775180.1,NP_002126.2"	ENSG00000123358	"ENST00000548977,ENST00000546842,ENST00000553200,ENST00000545748,ENST00000550082,ENST00000549102,ENST00000478250,ENST00000547206,ENST00000550763,ENST00000394824,ENST00000548232,ENST00000562373,ENST00000548733,ENST00000550557,ENST00000564201,ENST00000550339,ENST00000567890,ENST00000550582,ENST00000565848,ENST00000394825,ENST00000360284,ENST00000243050"	"ENSP00000456633,ENSP00000457070,ENSP00000456776,ENSP00000440864,ENSP00000449539,ENSP00000449858,ENSP00000378301,ENSP00000449587,ENSP00000455399,ENSP00000455767,ENSP00000378302,ENSP00000353427,ENSP00000243050"
PH_hs_0000148	1608.29	1424.53	307.684	348.686	1474.93	1232.33	439.785	453.938	-2.20824	0.000296388	0.447957	0.0134954	-0.166989	0.3119	WT1	Homo sapiens Wilms tumor 1 (WT1)	1	7490	"NM_001198552,NM_000378,NM_001198551,NM_024426,NM_024424"	"NP_001185481.1,NP_000369.3,NP_001185480.1,NP_077744.3,NP_077742.2"	ENSG00000184937	"ENST00000379079,ENST00000379077,ENST00000332351,ENST00000530998,ENST00000452863,ENST00000448076,ENST00000527882,ENST00000526685,ENST00000527775"	"ENSP00000368370,ENSP00000368368,ENSP00000331327,ENSP00000435307,ENSP00000415516,ENSP00000413452,ENSP00000435624,ENSP00000436292,ENSP00000435351"
PH_hs_0000149	145.844	174.707	162.527	170.091	109.66	108.469	177.296	158.581	0.0588126	0.652812	0.0121963	0.888922	-0.549517	0.0200771	ZKSCAN7	Homo sapiens zinc finger with KRAB and SCAN domains 7 (ZKSCAN7)	1	55888	NM_018651	NP_061121.2	ENSG00000196345	"ENST00000426540,ENST00000431636,ENST00000341840,ENST00000273320,ENST00000418719,ENST00000447279,ENST00000496563,ENST00000419137"	"ENSP00000395524,ENSP00000416681,ENSP00000345404,ENSP00000273320,ENSP00000415710,ENSP00000405034,ENSP00000389243"
PH_hs_0000150	50	50	50	50	50	50	50	50	0	1	0	1	0	1	LMO1	Homo sapiens LIM domain only 1 (rhombotin 1)	1	4004	"NM_002315,NR_073006"	"NP_002306.1,-"	ENSG00000166407	"ENST00000335790,ENST00000428101,ENST00000524379,ENST00000534484"	"ENSP00000338207,ENSP00000404538,ENSP00000435456"
PH_hs_0000151	138.632	143.085	95.5311	87.4753	99.6078	118.513	120.883	131.82	-0.623573	0.00305415	0.4656	0.011013	-0.374381	0.0490336	OVGP1	"Homo sapiens oviductal glycoprotein 1, 120kDa (OVGP1)"	1	5016	NM_002557	NP_002548.3	ENSG00000085465	"ENST00000369732,ENST00000494622,ENST00000481495"	ENSP00000358747
PH_hs_0000152	62.5045	50	89.3277	57.102	50	50	50	63.4324	0.35338	0.322796	-0.34275	0.339447	-0.161016	0.33744	HLA-DMB	"Homo sapiens major histocompatibility complex, class II, DM beta (HLA-DMB)"	1	3109	NM_002118	NP_002109.2	ENSG00000242386	"ENST00000465965,ENST00000497661,ENST00000413696,ENST00000433242,ENST00000482267,ENST00000456428,ENST00000450897,ENST00000448590"	"ENSP00000405790,ENSP00000401238,ENSP00000416157,ENSP00000408453,ENSP00000389736"
PH_hs_0000153	104.976	76.6812	98.0124	83.8305	63.0545	70.3042	119.732	108.033	0.0147929	0.948747	0.327351	0.0681152	-0.430321	0.132687	THPO	Homo sapiens thrombopoietin (THPO)	1	7066	"NM_001177598,NM_001177597,NM_000460"	"NP_001171069.1,NP_001171068.1,NP_000451.1"	ENSG00000090534	"ENST00000204615,ENST00000445696,ENST00000421442,ENST00000477594"	"ENSP00000204615,ENSP00000410763,ENSP00000411704"
PH_hs_0000155	1011.29	731.238	662.514	537.001	758.482	1103.78	691.914	882.107	-0.527795	0.108589	0.389334	0.138361	0.0895115	0.788539	TAF1	"Homo sapiens TAF1 RNA polymerase II, TATA box binding protein (TBP)"	1	6872	"NM_138923,NM_004606"	"NP_620278.1,NP_004597.2"	ENSG00000147133	"ENST00000373790,ENST00000276072,ENST00000483365,ENST00000472567,ENST00000478305,ENST00000474917,ENST00000483985,ENST00000463163,ENST00000437147,ENST00000373775,ENST00000462588,ENST00000485087,ENST00000468167,ENST00000461764,ENST00000492404,ENST00000482544,ENST00000461157,ENST00000467309,ENST00000497222,ENST00000423759"	"ENSP00000362895,ENSP00000276072,ENSP00000424526,ENSP00000421611,ENSP00000406517,ENSP00000362880,ENSP00000406549"
PH_hs_0000156	182.706	104.35	194.784	165.231	160.835	173.752	162.329	186.333	0.377708	0.357685	-0.0447797	0.757354	0.275831	0.486875	DUSP2	Homo sapiens dual specificity phosphatase 2 (DUSP2)	1	1844	NM_004418	NP_004409.1	ENSG00000158050	"ENST00000288943,ENST00000488952"	ENSP00000288943
PH_hs_0000157	3245.43	3895.72	4009.82	3355.65	4707.16	4067.6	3686.37	3855.5	0.0449164	0.793245	0.0394935	0.753544	0.299368	0.138753	PPWD1	Homo sapiens peptidylprolyl isomerase domain and WD repeat containing 1 (PPWD1)	1	23398	NM_015342	NP_056157.1	ENSG00000113593	"ENST00000508982,ENST00000261308,ENST00000503435,ENST00000515447,ENST00000510930,ENST00000511908,ENST00000502703,ENST00000505380,ENST00000507608,ENST00000514172,ENST00000511334,ENST00000515151,ENST00000513773,ENST00000535264,ENST00000538977"	"ENSP00000261308,ENSP00000427642,ENSP00000424519,ENSP00000423486,ENSP00000425390,ENSP00000427054,ENSP00000423234,ENSP00000421595,ENSP00000442371,ENSP00000444496"
PH_hs_0000159	318.933	380.244	384.606	375.415	296.082	284.23	368.407	348.878	0.125843	0.3481	-0.0839218	0.199503	-0.263562	0.110745	GRIN2B	"Homo sapiens glutamate receptor, ionotropic, N-methyl D-aspartate 2B (GRIN2B)"	1	2904	NM_000834	NP_000825.2	ENSG00000273079	"ENST00000609686,ENST00000628166,ENST00000627535,ENST00000630791"	"ENSP00000477455,ENSP00000486411,ENSP00000486677"
PH_hs_0000160	1218.04	1122.55	2808.86	3292.47	1760.96	2372.27	3292.63	3090.35	1.37891	0.00126183	0.0689267	0.567991	0.805644	0.0276559	ALOX12	Homo sapiens arachidonate 12-lipoxygenase (ALOX12)	1	239	NM_000697	NP_000688.2	ENSG00000108839	"ENST00000251535,ENST00000480801,ENST00000406228"	"ENSP00000251535,ENSP00000467033"
PH_hs_0000161	1432.8	1551.01	1155.06	1140.82	1755.47	1601.93	1038.45	1021.86	-0.377003	0.0098584	-0.156211	0.0280436	0.169814	0.131215	ACP5	"Homo sapiens acid phosphatase 5, tartrate resistant (ACP5)"	1	54	"NM_001111036,NM_001111035,NM_001111034,NM_001611"	"NP_001104506.1,NP_001104505.1,NP_001104504.1,NP_001602.1"	ENSG00000102575	"ENST00000218758,ENST00000412435,ENST00000592828,ENST00000433365,ENST00000590420,ENST00000588625,ENST00000588524,ENST00000590832,ENST00000588079,ENST00000589792,ENST00000591319,ENST00000592659"	"ENSP00000218758,ENSP00000392374,ENSP00000468767,ENSP00000413456,ENSP00000468509,ENSP00000465127,ENSP00000468685,ENSP00000464831,ENSP00000465498"
PH_hs_0000163	1702.05	2027.7	2715.81	2770.05	1866.96	1613.98	2516.68	2414.4	0.56209	0.015747	-0.154057	0.0442915	-0.0978989	0.543911	ANPEP	Homo sapiens alanyl (membrane)	1	290	NM_001150	NP_001141.2	ENSG00000166825	"ENST00000300060,ENST00000558740,ENST00000559761,ENST00000558177,ENST00000560030,ENST00000559887,ENST00000560028,ENST00000559874,ENST00000560137"	"ENSP00000300060,ENSP00000453545,ENSP00000453405,ENSP00000452934,ENSP00000453413"
PH_hs_0000165	91.3528	83.7959	140.195	89.9052	58.4853	74.3216	97.858	122.9	0.359719	0.277125	-0.0338305	0.916719	-0.408236	0.0875592	APOH	Homo sapiens apolipoprotein H (beta-2-glycoprotein I)	1	350	NM_000042	NP_000033.2	ENSG00000091583	"ENST00000205948,ENST00000585162,ENST00000581797,ENST00000577982"	"ENSP00000205948,ENSP00000462260,ENSP00000463553,ENSP00000464301"
PH_hs_0000166	359	369.967	416.863	465.32	358.223	360.56	455.903	398.435	0.273207	0.0421198	-0.0473628	0.694212	-0.0201421	0.627462	ASGR2	Homo sapiens asialoglycoprotein receptor 2 (ASGR2)	1	433	"NM_080914,NM_001201352,NM_080913,NM_080912,NM_001181"	"NP_550436.1,NP_001188281.1,NP_550435.1,NP_550434.1,NP_001172.1"	ENSG00000161944	"ENST00000355035,ENST00000254850,ENST00000446679,ENST00000576487,ENST00000450034,ENST00000574868"	"ENSP00000347140,ENSP00000254850,ENSP00000405844,ENSP00000458835"
PH_hs_0000167	216.362	241.111	197.265	206.539	198.302	134.582	208.38	207.146	-0.178295	0.117298	0.0416576	0.432296	-0.483478	0.151566	GCK	Homo sapiens glucokinase (hexokinase 4)	1	2645	"NM_033508,NM_033507,NM_000162"	"NP_277043.1,NP_277042.1,NP_000153.1"	ENSG00000106633	"ENST00000459642,ENST00000336642,ENST00000403799,ENST00000395796,ENST00000345378,ENST00000437084,ENST00000473353,ENST00000476008,ENST00000616242"	"ENSP00000338009,ENSP00000384247,ENSP00000379142,ENSP00000223366,ENSP00000402840,ENSP00000482149"
PH_hs_0000168	1249.29	1099.62	978.883	973.163	1180.67	1431.19	1090.25	948.513	-0.264078	0.0561675	0.0592199	0.559225	0.149355	0.381052	BMP1	Homo sapiens bone morphogenetic protein 1 (BMP1)	1	649	"NR_033403,NM_006129"	"-,NP_006120.1"	ENSG00000168487	"ENST00000306385,ENST00000520970,ENST00000518913,ENST00000306349,ENST00000520982,ENST00000520626,ENST00000518656,ENST00000483364,ENST00000471755,ENST00000521385,ENST00000521521,ENST00000523849,ENST00000523457,ENST00000523749,ENST00000517324,ENST00000522332,ENST00000397814,ENST00000354870"	"ENSP00000305714,ENSP00000428332,ENSP00000427950,ENSP00000306121,ENSP00000428798,ENSP00000430015,ENSP00000430977,ENSP00000428249,ENSP00000428665,ENSP00000430406,ENSP00000380915,ENSP00000346941"
PH_hs_0000169	3623.66	3482.27	1555.79	1646.24	3648.02	3651.8	1599.11	1665.1	-1.15033	0.000309579	0.0280308	0.647145	0.0391233	0.406378	POLR3D	Homo sapiens polymerase (RNA)	1	661	NM_001722	NP_001713.2	ENSG00000168495	"ENST00000306433,ENST00000519237,ENST00000397802,ENST00000518039,ENST00000517789"	"ENSP00000303088,ENSP00000429677,ENSP00000380904,ENSP00000429821"
PH_hs_0000170	310.92	152.572	246.892	207.754	446.865	350.517	286.666	262.65	0.0563619	0.905248	0.276879	0.105455	0.861645	0.163397	C6	Homo sapiens complement component 6 (C6)	1	729	"NM_000065,NM_001115131"	"NP_000056.2,NP_001108603.2"	ENSG00000039537	"ENST00000433294,ENST00000417809,ENST00000473450,ENST00000475349,ENST00000511470,ENST00000461473,ENST00000263413,ENST00000337836"	"ENSP00000401578,ENSP00000396565,ENSP00000263413,ENSP00000338861"
PH_hs_0000171	209.951	206.328	223.319	211.399	154.438	148.643	198.019	217.058	0.062042	0.337605	-0.0676804	0.424103	-0.458055	0.00206696	C8G	"Homo sapiens complement component 8, gamma polypeptide (C8G)"	1	733	NM_000606	NP_000597.2	ENSG00000176919	"ENST00000371634,ENST00000224181,ENST00000484376,ENST00000465773"	"ENSP00000360697,ENSP00000224181"
PH_hs_0000172	203.54	254.55	284.112	289.155	207.44	205.891	345.381	284.455	0.332518	0.0977451	0.129044	0.365038	-0.139344	0.397258	ACTA1	"Homo sapiens actin, alpha 1, skeletal muscle (ACTA1)"	1	58	NM_001100	NP_001091.1	ENSG00000143632	"ENST00000366684,ENST00000366683"	"ENSP00000355645,ENSP00000355644"
PH_hs_0000174	90.5514	84.5864	111.66	100.84	74.0205	78.339	99.0093	102.087	0.277932	0.0460394	-0.0778716	0.364743	-0.200754	0.0541246	CACNA1S	"Homo sapiens calcium channel, voltage-dependent, L type, alpha 1S subunit (CACNA1S)"	1	779	NM_000069	NP_000060.2	ENSG00000081248	"ENST00000367338,ENST00000362061"	"ENSP00000356307,ENSP00000355192"
PH_hs_0000175	208.348	98.8159	217.116	134.858	204.699	234.013	130.094	184.35	0.254046	0.661949	-0.143953	0.709413	0.609137	0.284963	SERPINA6	"Homo sapiens serpin peptidase inhibitor, clade A (alpha-1 antiproteinase, antitrypsin)"	1	866	NM_001756	NP_001747.2	ENSG00000277405	"ENST00000631236,ENST00000621384,ENST00000630843"	"ENSP00000486588,ENSP00000484501,ENSP00000486954"
PH_hs_0000176	154.659	169.963	184.859	228.408	152.61	78.339	219.893	154.616	0.341862	0.0980508	-0.156271	0.570369	-0.568329	0.266659	CD1A	Homo sapiens CD1a molecule (CD1A)	1	909	NM_001763	NP_001754.2	ENSG00000158477	ENST00000289429	ENSP00000289429
PH_hs_0000177	185.911	158.896	379.643	372.985	179.111	369.599	412.155	177.413	1.13053	0.00166568	-0.476734	0.411167	0.582062	0.294021	CD1C	Homo sapiens CD1c molecule (CD1C)	1	911	NM_001765	NP_001756.2	ENSG00000158481	"ENST00000368170,ENST00000443761"	"ENSP00000357152,ENSP00000408755"
PH_hs_0000178	2448.09	2828.51	905.684	935.5	2901.42	2654.49	917.563	931.663	-1.51541	0.00060283	0.00643481	0.889535	0.0767464	0.532208	TNFRSF8	"Homo sapiens tumor necrosis factor receptor superfamily, member 8 (TNFRSF8)"	1	943	NM_001243	NP_001234.3	ENSG00000120949	"ENST00000263932,ENST00000514649,ENST00000413146,ENST00000479933,ENST00000417814"	"ENSP00000263932,ENSP00000421938,ENSP00000398337,ENSP00000390650"
PH_hs_0000179	1662.78	2024.54	1054.56	928.21	2135.63	1899.22	883.024	899.947	-0.891011	0.00890501	-0.150366	0.174956	0.134437	0.421172	F12	Homo sapiens coagulation factor XII (Hageman factor)	1	2161	NM_000505	NP_000496.2	ENSG00000131187	"ENST00000253496,ENST00000502854,ENST00000504406,ENST00000510358,ENST00000514943,ENST00000503736"	ENSP00000253496
PH_hs_0000181	145.043	50	147.639	143.362	259.529	244.056	70.2275	177.413	0.772631	0.309211	-0.382262	0.537102	1.56332	0.101387	F9	Homo sapiens coagulation factor IX (F9)	1	2158	NM_000133	NP_000124.1	ENSG00000101981	"ENST00000479617,ENST00000218099,ENST00000394090"	"ENSP00000218099,ENSP00000377650"
PH_hs_0000182	272.456	343.089	353.589	355.976	285.116	281.217	354.591	333.02	0.214625	0.230759	-0.0460435	0.445645	-0.110686	0.502045	CLPS	"Homo sapiens colipase, pancreatic (CLPS)"	1	1208	"NM_001252598,NM_001252597,NM_001832"	"NP_001239527.1,NP_001239526.1,NP_001823.1"	ENSG00000137392	"ENST00000259938,ENST00000616014,ENST00000622413"	"ENSP00000259938,ENSP00000483589,ENSP00000482919"
PH_hs_0000185	167.48	52.9653	88.0871	136.073	133.42	127.552	90.9504	146.687	0.217135	0.785441	0.0772581	0.853484	0.469973	0.554151	EGR2	Homo sapiens early growth response 2 (EGR2)	1	1959	"NM_001136179,NM_001136178,NM_001136177,NM_000399"	"NP_001129651.1,NP_001129650.1,NP_001129649.1,NP_000390.2"	ENSG00000122877	"ENST00000242480,ENST00000493899,ENST00000439032,ENST00000411732"	"ENSP00000242480,ENSP00000402040,ENSP00000387634"
PH_hs_0000186	89.7501	98.0254	100.494	87.4753	63.0545	80.3477	86.3453	94.1575	-0.000579883	0.995985	-0.0563583	0.624342	-0.398107	0.0947117	EDN2	Homo sapiens endothelin 2 (EDN2)	1	1907	NM_001956	NP_001947.1	ENSG00000127129	"ENST00000372587,ENST00000490783,ENST00000467046,ENST00000467872,ENST00000460255"	ENSP00000361668
PH_hs_0000187	280.469	196.841	196.025	287.94	153.524	281.217	171.539	301.304	0.0159637	0.962443	-0.063522	0.885407	-0.177364	0.708237	EDN3	Homo sapiens endothelin 3 (EDN3)	1	1908	"NM_207034,NM_207033,NM_207032"	"NP_996917.1,NP_996916.1,NP_996915.1"	ENSG00000124205	"ENST00000337938,ENST00000311585,ENST00000371025,ENST00000395654,ENST00000371028"	"ENSP00000337128,ENSP00000311854,ENSP00000360064,ENSP00000379015,ENSP00000360067"
PH_hs_0000188	511.255	608.706	810.153	845.595	465.141	328.421	916.411	864.266	0.569186	0.0159268	0.104655	0.162437	-0.513286	0.127288	FCER2	"Homo sapiens Fc fragment of IgE, low affinity II, receptor for (CD23)"	1	2208	"NM_001207019,NM_001220500,NM_002002"	"NP_001193948.2,NP_001207429.1,NP_001993.2"	ENSG00000104921	"ENST00000597312,ENST00000346664,ENST00000597921,ENST00000598803,ENST00000597934,ENST00000593418,ENST00000360067"	"ENSP00000264072,ENSP00000471974,ENSP00000472067,ENSP00000353178"
PH_hs_0000190	1597.07	1886.2	2643.85	3505.09	1697.9	1082.69	2860.91	2516.48	0.810591	0.0268744	-0.182106	0.402233	-0.356271	0.317348	FGR	"Homo sapiens FGR proto-oncogene, Src family tyrosine kinase (FGR)"	1	2268	"NM_001042747,NM_001042729,NM_005248"	"NP_001036212.1,NP_001036194.1,NP_005239.1"	ENSG00000000938	"ENST00000374005,ENST00000374004,ENST00000374003,ENST00000457296,ENST00000475472,ENST00000468038,ENST00000399173"	"ENSP00000363117,ENSP00000363116,ENSP00000363115,ENSP00000407670,ENSP00000382126"
PH_hs_0000191	431.121	535.187	518.597	511.488	447.778	270.169	546.853	436.098	0.100589	0.510699	-0.076754	0.619769	-0.465744	0.26563	FMO1	Homo sapiens flavin containing monooxygenase 1 (FMO1)	1	2326	NM_002021	NP_002012.1	ENSG00000010932	"ENST00000433267,ENST00000367750,ENST00000469112,ENST00000354841,ENST00000459868,ENST00000472893,ENST00000469711,ENST00000402921,ENST00000617670"	"ENSP00000406982,ENSP00000356724,ENSP00000346901,ENSP00000385543,ENSP00000481732"
PH_hs_0000192	50.4844	50	50.8672	50	50	50	50	50	0.00544841	0.909383	-0.0124037	0.767557	-0.00695525	0.84547	FSHR	Homo sapiens follicle stimulating hormone receptor (FSHR)	1	2492	"NM_181446,NM_000145"	"NP_852111.2,NP_000136.2"	ENSG00000170820	"ENST00000406846,ENST00000304421,ENST00000454032,ENST00000469138,ENST00000419927"	"ENSP00000384708,ENSP00000306780,ENSP00000415504,ENSP00000405775"
PH_hs_0000193	481.605	607.125	528.523	526.067	446.865	446.934	591.753	497.548	-0.0363172	0.816617	0.0413097	0.730181	-0.274973	0.159624	F11	Homo sapiens coagulation factor XI (F11)	1	2160	NM_000128	NP_000119.1	ENSG00000088926	"ENST00000403665,ENST00000492972,ENST00000514715,ENST00000452239,ENST00000264691,ENST00000503841,ENST00000264692"	"ENSP00000384957,ENSP00000424479,ENSP00000397401,ENSP00000264691,ENSP00000264692"
PH_hs_0000195	2378.38	2744.71	2786.53	2778.56	2545.03	2287.9	2622.59	2571.99	0.123086	0.285595	-0.099464	0.083315	-0.0824637	0.522644	GAA	"Homo sapiens glucosidase, alpha; acid (GAA)"	1	2548	"NM_001079804,NM_001079803,NM_000152"	"NP_001073272.1,NP_001073271.1,NP_000143.2"	ENSG00000171298	"ENST00000570803,ENST00000577106,ENST00000390015,ENST00000574376,ENST00000302262,ENST00000572080,ENST00000572803,ENST00000570716,ENST00000573556"	"ENSP00000460543,ENSP00000458306,ENSP00000374665,ENSP00000305692,ENSP00000459972"
PH_hs_0000196	129.817	127.275	172.452	168.876	108.746	107.465	142.758	141.732	0.408866	0.003054	-0.262715	0.00695047	-0.249798	0.00701413	GIP	Homo sapiens gastric inhibitory polypeptide (GIP)	1	2695	NM_004123	NP_004114.1	ENSG00000159224	ENST00000357424	ENSP00000350005
PH_hs_0000197	207.547	105.931	173.693	205.324	101.436	184.8	295.876	282.472	0.348941	0.459851	0.614332	0.0113237	-0.115017	0.848476	GP1BA	Homo sapiens glycoprotein Ib (platelet)	1	2811	NM_000173	NP_000164.5	ENSG00000185245	"ENST00000329125,ENST00000611961"	"ENSP00000329380,ENSP00000484439"
PH_hs_0000198	121.002	90.1201	121.585	121.494	82.245	87.3781	118.581	98.122	0.218944	0.310117	-0.172162	0.241146	-0.300806	0.210224	SERPIND1	"Homo sapiens serpin peptidase inhibitor, clade D (heparin cofactor)"	1	3053	NM_000185	NP_000176.2	ENSG00000099937	"ENST00000215727,ENST00000406799"	"ENSP00000215727,ENSP00000384050"
PH_hs_0000199	1345.45	1655.36	5468.84	996.247	1129.5	3178.76	3608.08	1729.52	0.645286	0.570658	0.0978981	0.934585	0.344453	0.631781	RARG	"Homo sapiens retinoic acid receptor, gamma (RARG)"	1	5916	"NM_001243732,NM_001243731,NM_001243730,NM_001042728,NM_000966"	"NP_001230661.1,NP_001230660.1,NP_001230659.1,NP_001036193.1,NP_000957.1"	ENSG00000172819	"ENST00000425354,ENST00000338561,ENST00000543726,ENST00000543762,ENST00000550265,ENST00000548317,ENST00000551580,ENST00000548284,ENST00000546717,ENST00000551158,ENST00000550362,ENST00000550721,ENST00000550350,ENST00000551501,ENST00000546377,ENST00000549859,ENST00000552901,ENST00000394426"	"ENSP00000388510,ENSP00000343698,ENSP00000444335,ENSP00000454417,ENSP00000454604,ENSP00000454385,ENSP00000377947"
PH_hs_0000200	879.07	1024.52	1668.69	1836.98	927.541	900.899	1554.22	1404.43	0.883526	0.00472476	-0.244941	0.0739677	-0.054042	0.629298	HRG	Homo sapiens histidine-rich glycoprotein (HRG)	1	3273	NM_000412	NP_000403.1	ENSG00000113905	"ENST00000468154,ENST00000232003,ENST00000495413"	ENSP00000232003
PH_hs_0000201	56.0938	50	50.8672	50	50	50	50	50.5477	-0.0705531	0.447435	-0.00454503	0.914322	-0.0829568	0.36503	SDC2	Homo sapiens syndecan 2 (SDC2)	1	6383	NM_002998	NP_002989.2	ENSG00000169439	"ENST00000302190,ENST00000520233,ENST00000519587,ENST00000518385,ENST00000522911,ENST00000519914,ENST00000521590,ENST00000523877"	"ENSP00000307046,ENSP00000429045,ENSP00000427784,ENSP00000428256,ENSP00000429121,ENSP00000429662"
PH_hs_0000202	424.71	396.845	210.913	230.838	400.259	425.843	217.59	216.067	-0.895765	0.00153819	-0.0252179	0.724326	0.00810051	0.908456	IGFBP4	Homo sapiens insulin-like growth factor binding protein 4 (IGFBP4)	1	3487	NM_001552	NP_001543.2	ENSG00000141753	ENST00000269593	ENSP00000269593
PH_hs_0000203	900.706	1069.58	1030.99	998.677	893.729	971.203	1038.45	934.637	0.0479716	0.696911	-0.0426088	0.60919	-0.0752121	0.579673	TNFSF9	Homo sapiens tumor necrosis factor (ligand)	1	8744	NM_003811	NP_003802.1	ENSG00000125657	ENST00000245817	ENSP00000245817
PH_hs_0000204	5267.21	5438.83	2029.72	2095.76	5438.22	6355.5	2129.85	1900	-1.37579	0.000113329	-0.0360047	0.680762	0.135403	0.282085	ARHGAP25	Homo sapiens Rho GTPase activating protein 25 (ARHGAP25)	1	9938	"NM_001166277,NM_001166276,NM_001007231,NM_014882"	"NP_001159749.1,NP_001159748.1,NP_001007232.2,NP_055697.1"	ENSG00000163219	"ENST00000463483,ENST00000481684,ENST00000491237,ENST00000409202,ENST00000456116,ENST00000467265,ENST00000485573,ENST00000488795,ENST00000463061,ENST00000485700,ENST00000496266,ENST00000409030,ENST00000409220,ENST00000473986,ENST00000497079,ENST00000497259,ENST00000479844"	"ENSP00000417283,ENSP00000386911,ENSP00000420583,ENSP00000420427,ENSP00000386863,ENSP00000386241,ENSP00000417425,ENSP00000417139,ENSP00000417818,ENSP00000417467"
PH_hs_0000205	7992.57	7958.24	8936.5	8434.08	10480.8	11959.8	10316.5	9818.15	0.122416	0.111445	0.213199	0.0357184	0.489339	0.0130619	THOC1	Homo sapiens THO complex 1 (THOC1)	1	9984	NM_005131	NP_005122.2	ENSG00000079134	"ENST00000579232,ENST00000577429,ENST00000583228,ENST00000578529,ENST00000580038,ENST00000261600,ENST00000584470,ENST00000585307,ENST00000579891,ENST00000577552,ENST00000582313,ENST00000584642,ENST00000581269,ENST00000581116,ENST00000581576,ENST00000578224,ENST00000580870,ENST00000580544,ENST00000631280,ENST00000616322,ENST00000621904"	"ENSP00000462757,ENSP00000261600,ENSP00000473276,ENSP00000473499,ENSP00000463965,ENSP00000461943,ENSP00000486359,ENSP00000480460,ENSP00000481599"
PH_hs_0000206	160.268	68.7759	161.286	190.745	189.164	183.795	108.219	185.342	0.740403	0.244591	-0.308561	0.425837	0.828636	0.212971	RGR	Homo sapiens retinal G protein coupled receptor (RGR)	1	5995	"NM_001012722,NM_001012720,NM_002921"	"NP_001012740.1,NP_001012738.1,NP_002912.2"	ENSG00000148604	"ENST00000469446,ENST00000478727,ENST00000359452,ENST00000483660,ENST00000372092,ENST00000483771,ENST00000483744,ENST00000497161,ENST00000479725,ENST00000358110"	"ENSP00000352427,ENSP00000361164,ENSP00000350823"
PH_hs_0000207	209.951	203.956	171.212	160.371	197.388	223.969	185.355	178.404	-0.320558	0.0130628	0.134118	0.104765	0.0230114	0.805633	KCNJ2	"Homo sapiens potassium channel, inwardly rectifying subfamily J, member 2 (KCNJ2)"	1	3759	NM_000891	NP_000882.1	ENSG00000123700	"ENST00000535240,ENST00000243457"	"ENSP00000441848,ENSP00000243457"
PH_hs_0000208	3188.53	3204.01	2535.92	2697.16	3711.99	4002.32	3497.56	3094.31	-0.289412	0.0143728	0.331011	0.0344045	0.27013	0.0197389	DCLRE1A	Homo sapiens DNA cross-link repair 1A (DCLRE1A)	1	9937	"NM_014881,NM_001271816"	"NP_055696.3,NP_001258745.1"	ENSG00000198924	"ENST00000361384,ENST00000369305,ENST00000476112"	"ENSP00000355185,ENSP00000358311"
PH_hs_0000209	2352.73	2045.89	1187.31	1327.92	3265.13	3069.28	1561.12	1419.3	-0.805094	0.00601466	0.245444	0.0811019	0.528988	0.014903	NEDD4	"Homo sapiens neural precursor cell expressed, developmentally down-regulated 4, E3 ubiquitin protein ligase (NEDD4)"	1	4734	"NM_006154,NM_198400"	"NP_006145.2,NP_940682.2"	ENSG00000069869	"ENST00000508871,ENST00000503468,ENST00000338963,ENST00000508342,ENST00000435532,ENST00000506154,ENST00000502612,ENST00000514893,ENST00000507063,ENST00000513957,ENST00000508075,ENST00000557845"	"ENSP00000422455,ENSP00000426051,ENSP00000345530,ENSP00000424827,ENSP00000410613,ENSP00000422705,ENSP00000424471,ENSP00000421047"
PH_hs_0000210	169.884	204.747	199.747	171.306	137.989	148.643	143.909	173.448	-0.011822	0.941853	-0.227544	0.2217	-0.380993	0.0620939	LHX2	Homo sapiens LIM homeobox 2 (LHX2)	1	9355	NM_004789	NP_004780.3	ENSG00000106689	"ENST00000560961,ENST00000373615,ENST00000446480,ENST00000488674"	"ENSP00000453448,ENSP00000362717,ENSP00000394978,ENSP00000476200"
PH_hs_0000211	70.5179	50	74.4398	52.2422	50	52.226	52.9584	52.53	0.0706858	0.826196	-0.241644	0.339047	-0.216611	0.389439	HRH1	Homo sapiens histamine receptor H1 (HRH1)	1	3269	"NM_001098213,NM_001098212,NM_001098211,NM_000861"	"NP_001091683.1,NP_001091682.1,NP_001091681.1,NP_000852.1"	ENSG00000196639	"ENST00000438284,ENST00000431010,ENST00000413416,ENST00000397056"	"ENSP00000406705,ENSP00000397028,ENSP00000392383,ENSP00000380247"
PH_hs_0000212	790.121	984.207	1040.92	963.444	803.26	747.234	1017.72	961.397	0.183473	0.293406	-0.0177883	0.81002	-0.186805	0.291844	GDF5	Homo sapiens growth differentiation factor 5 (GDF5)	1	8200	NM_000557	NP_000548.2	ENSG00000125965	"ENST00000374369,ENST00000374372"	"ENSP00000363489,ENSP00000363492"
PH_hs_0000213	7136.74	8147.97	8009.72	6176.73	6284.43	6229.96	5412.12	6045.9	-0.116555	0.559027	-0.298222	0.180406	-0.28535	0.0509974	BIRC5	Homo sapiens baculoviral IAP repeat containing 5 (BIRC5)	1	332	"NM_001012271,NM_001012270,NM_001168"	"NP_001012271.1,NP_001012270.1,NP_001159.2"	ENSG00000089685	"ENST00000301633,ENST00000350051,ENST00000590925,ENST00000374948,ENST00000590449,ENST00000592734,ENST00000592115,ENST00000586192,ENST00000587746,ENST00000591800,ENST00000589892"	"ENSP00000301633,ENSP00000324180,ENSP00000467336,ENSP00000364086,ENSP00000465868,ENSP00000466617,ENSP00000466063,ENSP00000466675,ENSP00000467259"
PH_hs_0000214	122.605	113.836	132.751	150.652	90.4695	70.3042	130.094	119.927	0.259483	0.0752959	-0.179119	0.160612	-0.566894	0.0445816	ABAT	Homo sapiens 4-aminobutyrate aminotransferase (ABAT)	1	18	"NM_001127448,NM_000663,NM_020686"	"NP_001120920.1,NP_000654.2,NP_065737.2"	ENSG00000183044	"ENST00000268251,ENST00000564714,ENST00000563992,ENST00000568847,ENST00000561870,ENST00000569695,ENST00000566590,ENST00000563215,ENST00000565016,ENST00000567812,ENST00000425191,ENST00000569156,ENST00000562115,ENST00000565671,ENST00000564453,ENST00000396600"	"ENSP00000268251,ENSP00000456392,ENSP00000455184,ENSP00000456267,ENSP00000455198,ENSP00000454415,ENSP00000456330,ENSP00000411916,ENSP00000454963,ENSP00000455502,ENSP00000379845"
PH_hs_0000215	29060.6	31422.7	32530.2	23622	32190.7	30552.2	22191.9	24240.1	-0.124481	0.577048	-0.257241	0.288807	0.053525	0.4779	CDC16	Homo sapiens cell division cycle 16 (CDC16)	1	8881	"NM_001078645,NM_003903"	"NP_001072113.1,NP_003894.3"	ENSG00000130177	"ENST00000356221,ENST00000375310,ENST00000494766,ENST00000252457,ENST00000375308,ENST00000252458,ENST00000484907,ENST00000494581,ENST00000461716,ENST00000360383,ENST00000628084"	"ENSP00000348554,ENSP00000364459,ENSP00000252457,ENSP00000364457,ENSP00000252458,ENSP00000353549,ENSP00000486027"
PH_hs_0000216	12118.7	12151.2	14626.2	11535.8	16297.3	15921.9	11089	11056.1	0.0981712	0.551582	-0.23035	0.21145	0.408658	0.00184145	CENPA	Homo sapiens centromere protein A (CENPA)	1	1058	"NM_001042426,NM_001809"	"NP_001035891.1,NP_001800.1"	ENSG00000115163	"ENST00000475662,ENST00000335756,ENST00000472719,ENST00000233505,ENST00000419525,ENST00000460030"	"ENSP00000336868,ENSP00000233505,ENSP00000404963"
PH_hs_0000217	64398.1	72530.1	46765.6	42051.3	68274.3	57871.4	44410.3	46999.4	-0.624	0.00935613	0.0429693	0.629663	-0.120702	0.419674	CCT5	"Homo sapiens chaperonin containing TCP1, subunit 5 (epsilon)"	1	22948	NM_012073	NP_036205.1	ENSG00000150753	"ENST00000280326,ENST00000503026,ENST00000515390,ENST00000511700,ENST00000508451,ENST00000510326,ENST00000512975,ENST00000423695,ENST00000503454,ENST00000515676,ENST00000506600,ENST00000514674,ENST00000509846,ENST00000511995,ENST00000625723"	"ENSP00000280326,ENSP00000423318,ENSP00000426923,ENSP00000423087,ENSP00000425751,ENSP00000422744,ENSP00000427297,ENSP00000423052,ENSP00000487128"
PH_hs_0000218	233.19	241.111	299	289.155	217.492	206.895	244.069	246.792	0.310391	0.0090463	-0.2607	0.00887389	-0.160668	0.0501817	DPYD	Homo sapiens dihydropyrimidine dehydrogenase (DPYD)	1	1806	NM_000110	NP_000101.2	ENSG00000188641	"ENST00000370192,ENST00000474241,ENST00000306031,ENST00000460019"	"ENSP00000359211,ENSP00000307107"
PH_hs_0000219	248.415	229.253	514.875	466.535	249.477	282.221	397.188	371.674	1.03826	0.00128905	-0.351173	0.0218334	0.153018	0.212246	RPA3	"Homo sapiens replication protein A3, 14kDa (RPA3)"	1	6119	NM_002947	NP_002938.1	ENSG00000106399	"ENST00000223129,ENST00000406109,ENST00000396682,ENST00000401447,ENST00000483031,ENST00000462723,ENST00000463632"	"ENSP00000223129,ENSP00000384652,ENSP00000379914,ENSP00000385383"
PH_hs_0000220	104.976	99.6065	136.473	129.998	75.8482	81.3521	119.732	120.918	0.38137	0.0080586	-0.146633	0.0535082	-0.380464	0.0106026	HTR1E	Homo sapiens 5-hydroxytryptamine (serotonin)	1	3354	NM_000865	NP_000856.1	ENSG00000168830	ENST00000305344	ENSP00000307766
PH_hs_0000221	369.418	324.116	145.158	112.989	362.792	369.599	126.64	159.572	-1.43398	0.00376349	0.150569	0.516133	0.0816699	0.419448	CHRNA5	"Homo sapiens cholinergic receptor, nicotinic, alpha 5 (neuronal)"	1	1138	NM_000745	NP_000736.2	ENSG00000169684	"ENST00000299565,ENST00000559554,ENST00000394802,ENST00000559576"	"ENSP00000299565,ENSP00000453519,ENSP00000378281,ENSP00000452641"
PH_hs_0000222	124.208	137.552	162.527	132.428	109.66	50	117.43	131.82	0.166578	0.325627	-0.237758	0.197784	-0.819846	0.19451	ASCL1	Homo sapiens achaete-scute family bHLH transcription factor 1 (ASCL1)	1	429	NM_004316	NP_004307.2	ENSG00000139352	ENST00000266744	ENSP00000266744
PH_hs_0000223	577.766	626.098	662.514	681.579	520.885	605.621	657.375	642.253	0.159979	0.0942239	-0.048486	0.340637	-0.0987471	0.435129	CDC25A	Homo sapiens cell division cycle 25A (CDC25A)	1	993	"NM_201567,NM_001789"	"NP_963861.1,NP_001780.2"	ENSG00000164045	"ENST00000302506,ENST00000351231,ENST00000459900,ENST00000443342,ENST00000437972"	"ENSP00000303706,ENSP00000343166,ENSP00000416483,ENSP00000404285"
PH_hs_0000224	1084.21	1450.62	2269.17	2007.07	1309.52	1193.16	1791.38	1654.2	0.766972	0.0284133	-0.310029	0.0464416	-0.00474143	0.981642	COL7A1	"Homo sapiens collagen, type VII, alpha 1 (COL7A1)"	1	1294	NM_000094	NP_000085.1	ENSG00000114270	"ENST00000470076,ENST00000465238,ENST00000487017,ENST00000328333,ENST00000466591,ENST00000474432,ENST00000459756,ENST00000467985,ENST00000422991,ENST00000462475"	"ENSP00000332371,ENSP00000391608"
PH_hs_0000225	104.174	56.1275	135.232	100.84	74.0205	88.3825	70.2275	121.909	0.610863	0.231216	-0.335794	0.432947	0.0810261	0.850677	SLC26A3	Homo sapiens solute carrier family 26 (anion exchanger)	1	1811	NM_000111	NP_000102.1	ENSG00000091138	"ENST00000379083,ENST00000340010,ENST00000469651,ENST00000468551,ENST00000453332"	"ENSP00000368375,ENSP00000345873,ENSP00000395955"
PH_hs_0000226	145.043	152.572	368.477	301.304	76.762	99.4303	343.079	322.118	1.16341	0.0030355	-0.00333348	0.981176	-0.767872	0.0211859	CCR7	Homo sapiens chemokine (C-C motif)	1	1236	NM_001838	NP_001829.1	ENSG00000126353	"ENST00000246657,ENST00000579344,ENST00000578085"	"ENSP00000246657,ENSP00000462631,ENSP00000463075"
PH_hs_0000227	4888.98	5204.83	1728.24	1461.57	8291.21	7051.52	1511.62	1732.5	-1.66628	0.000726993	0.0260621	0.857274	0.600066	0.0144992	GFPT1	Homo sapiens glutamine--fructose-6-phosphate transaminase 1 (GFPT1)	1	2673	"NM_001244710,NM_002056"	"NP_001231639.1,NP_002047.2"	ENSG00000198380	"ENST00000361060,ENST00000493759,ENST00000494201,ENST00000357308"	"ENSP00000354347,ENSP00000349860"
PH_hs_0000231	1194.8	1311.49	1105.43	1035.12	1229.11	1388.01	1274.46	1229.99	-0.226778	0.0659884	0.22706	0.0295063	0.0613276	0.580791	IRF9	Homo sapiens interferon regulatory factor 9 (IRF9)	1	10379	NM_006084	NP_006075.3	ENSG00000213928	"ENST00000396864,ENST00000557894,ENST00000561342,ENST00000561009,ENST00000560365,ENST00000561415,ENST00000559284,ENST00000560275,ENST00000561412,ENST00000560852,ENST00000324076,ENST00000559863,ENST00000559229,ENST00000560542,ENST00000560311"	"ENSP00000380073,ENSP00000453534,ENSP00000453974,ENSP00000453540,ENSP00000454095,ENSP00000454078,ENSP00000313529"
PH_hs_0000233	63696.9	59745.7	35925.9	46324.3	62892.8	55070.3	51688.6	47921.2	-0.596634	0.0345037	0.286859	0.17383	-0.0679449	0.530574	CCT3	"Homo sapiens chaperonin containing TCP1, subunit 3 (gamma)"	1	7203	"NM_001008800,NM_005998,NR_036564,NR_036565"	"NP_001008800.1,NP_005989.3,-,-"	ENSG00000163468	"ENST00000295688,ENST00000368259,ENST00000368258,ENST00000368261,ENST00000368262,ENST00000472765,ENST00000413555,ENST00000496684,ENST00000533194,ENST00000463132,ENST00000490221,ENST00000446905,ENST00000478640,ENST00000415548,ENST00000368256,ENST00000489870"	"ENSP00000295688,ENSP00000357242,ENSP00000357241,ENSP00000357245,ENSP00000431543,ENSP00000413308,ENSP00000434232,ENSP00000434481,ENSP00000388799,ENSP00000435026,ENSP00000413431"
PH_hs_0000234	204.342	215.814	248.133	223.548	191.905	216.939	187.657	209.129	0.165462	0.13633	-0.249603	0.0816279	-0.041546	0.670318	IL11	Homo sapiens interleukin 11 (IL11)	1	3589	"NM_000641,NM_001267718"	"NP_000632.1,NP_001254647.1"	ENSG00000095752	"ENST00000264563,ENST00000590625,ENST00000585513,ENST00000587093"	"ENSP00000264563,ENSP00000465705,ENSP00000467355,ENSP00000468663"
PH_hs_0000235	312.523	358.109	249.373	277.005	331.722	235.017	288.969	276.526	-0.34807	0.0515598	0.105054	0.265668	-0.260811	0.340474	IL1A	"Homo sapiens interleukin 1, alpha (IL1A)"	1	3552	NM_000575	NP_000566.3	ENSG00000115008	ENST00000263339	ENSP00000263339
PH_hs_0000236	201.938	236.368	245.651	267.286	198.302	206.895	241.767	276.526	0.230026	0.137409	0.0130173	0.905507	-0.109172	0.376847	INHBB	"Homo sapiens inhibin, beta B (INHBB)"	1	3625	NM_002193	NP_002184.2	ENSG00000163083	ENST00000295228	ENSP00000295228
PH_hs_0000237	279.668	287.752	321.332	307.379	280.547	274.187	276.305	295.357	0.14777	0.0682348	-0.137679	0.106488	-0.0325701	0.468905	ITGB7	"Homo sapiens integrin, beta 7 (ITGB7)"	1	3695	NM_000889	NP_000880.1	ENSG00000139626	"ENST00000267082,ENST00000551319,ENST00000422257,ENST00000550743,ENST00000542497,ENST00000548706,ENST00000548269,ENST00000551887,ENST00000549196,ENST00000589179,ENST00000549462,ENST00000552972,ENST00000552935,ENST00000549086"	"ENSP00000267082,ENSP00000456446,ENSP00000408741,ENSP00000455374,ENSP00000437375,ENSP00000450366,ENSP00000456305,ENSP00000446703"
PH_hs_0000238	4500.33	5165.31	1432.97	1398.39	5793.7	5521.9	1457.51	1450.03	-1.76806	0.000335035	0.0384053	0.40607	0.230383	0.0984098	IQGAP1	Homo sapiens IQ motif containing GTPase activating protein 1 (IQGAP1)	1	8826	NM_003870	NP_003861.1	ENSG00000140575	"ENST00000268182,ENST00000633485,ENST00000560738,ENST00000560418,ENST00000559809,ENST00000559682,ENST00000560373,ENST00000558003,ENST00000560733,ENST00000560020,ENST00000560218,ENST00000558491,ENST00000561132,ENST00000561461,ENST00000559031,ENST00000559674,ENST00000558957,ENST00000561086"	"ENSP00000268182,ENSP00000488618,ENSP00000453181,ENSP00000452723,ENSP00000484647,ENSP00000480393"
PH_hs_0000239	328.549	458.506	681.124	726.531	312.531	285.234	685.006	620.448	0.857946	0.025357	-0.109758	0.259781	-0.378452	0.179643	FGF4	Homo sapiens fibroblast growth factor 4 (FGF4)	1	2249	NM_002007	NP_001998.1	ENSG00000075388	"ENST00000168712,ENST00000538040"	ENSP00000168712
PH_hs_0000240	153.056	112.255	157.564	143.362	126.109	136.591	151.968	146.687	0.197384	0.389386	-0.00954811	0.900431	0.00184848	0.993158	LCK	"Homo sapiens LCK proto-oncogene, Src family tyrosine kinase (LCK)"	1	3932	"NM_001042771,NM_005356"	"NP_001036236.1,NP_005347.3"	ENSG00000182866	"ENST00000336890,ENST00000482949,ENST00000495610,ENST00000355928,ENST00000476457,ENST00000469765,ENST00000461712,ENST00000373562,ENST00000477031,ENST00000373557,ENST00000333070,ENST00000469956,ENST00000619559,ENST00000373564"	"ENSP00000337825,ENSP00000431517,ENSP00000435605,ENSP00000434525,ENSP00000362663,ENSP00000436554,ENSP00000362658,ENSP00000328213,ENSP00000477713,ENSP00000362665"
PH_hs_0000241	3918.55	3873.58	5360.91	4445.45	3054.94	2984.92	4437	4668.23	0.325407	0.0720771	-0.101173	0.463341	-0.367577	0.00259057	LIG1	"Homo sapiens ligase I, DNA, ATP-dependent (LIG1)"	1	3978	NM_000234	NP_000225.1	ENSG00000105486	"ENST00000263274,ENST00000597146,ENST00000599322,ENST00000594759,ENST00000427526,ENST00000594067,ENST00000601091,ENST00000596672,ENST00000596332,ENST00000596457,ENST00000597901,ENST00000542460,ENST00000595758,ENST00000596104,ENST00000599165,ENST00000596549,ENST00000593425,ENST00000600055,ENST00000598938,ENST00000536218,ENST00000613670"	"ENSP00000263274,ENSP00000471380,ENSP00000442841,ENSP00000471836,ENSP00000472331,ENSP00000445928,ENSP00000471861,ENSP00000469638,ENSP00000472085,ENSP00000441531,ENSP00000483027"
PH_hs_0000242	72.922	50.5938	73.1991	64.3916	50	50	51.8072	70.3703	0.176693	0.503867	-0.18529	0.422584	-0.280728	0.305789	PLP1	Homo sapiens proteolipid protein 1 (PLP1)	1	5354	"NM_001128834,NM_000533,NM_199478"	"NP_001122306.1,NP_000524.3,NP_955772.1"	ENSG00000123560	"ENST00000434483,ENST00000494475,ENST00000455268,ENST00000422393,ENST00000433491,ENST00000443502,ENST00000621218,ENST00000619236,ENST00000464776,ENST00000619257,ENST00000465975,ENST00000480325,ENST00000485931,ENST00000495678,ENST00000479569,ENST00000485688,ENST00000478642,ENST00000476160,ENST00000461231,ENST00000466486,ENST00000494119,ENST00000496836,ENST00000612423"	"ENSP00000403335,ENSP00000480409,ENSP00000409802,ENSP00000413931,ENSP00000393391,ENSP00000391853,ENSP00000484450,ENSP00000477619,ENSP00000481006"
PH_hs_0000243	359	387.358	383.365	397.284	332.635	287.243	344.23	360.772	0.0656167	0.389801	-0.147215	0.0631974	-0.270721	0.0885879	CD1D	Homo sapiens CD1d molecule (CD1D)	1	912	NM_001766	NP_001757.1	ENSG00000158473	ENST00000368171	ENSP00000357153
PH_hs_0000244	1409.56	1468.8	1459.02	1465.21	1434.72	1215.26	1276.76	1225.04	0.0231142	0.669565	-0.225398	0.0150298	-0.123924	0.343	HLA-DOB	"Homo sapiens major histocompatibility complex, class II, DO beta (HLA-DOB)"	1	3112	NM_002120	NP_002111.1	ENSG00000241106	"ENST00000488325,ENST00000438763,ENST00000475235,ENST00000447394"	"ENSP00000436618,ENSP00000390020,ENSP00000394860"
PH_hs_0000245	129.817	121.741	161.286	148.222	95.0387	109.474	132.396	131.82	0.298543	0.029589	-0.226974	0.0359648	-0.301563	0.0617296	NPY	Homo sapiens neuropeptide Y (NPY)	1	4852	NM_000905	NP_000896.1	ENSG00000122585	"ENST00000242152,ENST00000407573,ENST00000405982"	"ENSP00000242152,ENSP00000384364,ENSP00000385282"
PH_hs_0000248	327.748	143.876	392.05	251.492	391.121	445.93	214.136	253.73	0.532066	0.408904	-0.429862	0.227412	0.943508	0.166819	PGC	Homo sapiens progastricsin (pepsinogen C)	1	5225	NM_002630	NP_002621.1	ENSG00000096088	"ENST00000373025,ENST00000356667,ENST00000415707,ENST00000425343"	"ENSP00000362116,ENSP00000349094,ENSP00000399429,ENSP00000405094"
PH_hs_0000249	184.308	172.335	208.431	193.175	155.352	185.804	198.019	177.413	0.171071	0.103115	-0.0983679	0.342063	-0.0690082	0.610097	PGM1	Homo sapiens phosphoglucomutase 1 (PGM1)	1	5236	"NM_001172819,NM_001172818,NM_002633"	"NP_001166290.1,NP_001166289.1,NP_002624.2"	ENSG00000079739	"ENST00000371084,ENST00000473117,ENST00000371083,ENST00000483707,ENST00000540265"	"ENSP00000360125,ENSP00000360124,ENSP00000443449"
PH_hs_0000250	677.934	545.464	513.635	419.153	749.343	706.056	498.5	427.178	-0.390205	0.12094	-0.0078941	0.962706	0.25839	0.170318	PCK1	Homo sapiens phosphoenolpyruvate carboxykinase 1 (soluble)	1	5105	NM_002591	NP_002582.3	ENSG00000124253	"ENST00000467047,ENST00000319441,ENST00000475833,ENST00000498194,ENST00000470051,ENST00000485958"	ENSP00000319814
PH_hs_0000251	3858.45	4648.3	7644.97	7293.26	3249.59	3246.05	7027.35	7018.2	0.818173	0.00683482	-0.0884951	0.152486	-0.382892	0.0521585	PNMT	Homo sapiens phenylethanolamine N-methyltransferase (PNMT)	1	5409	"NR_073461,NM_002686"	"-,NP_002677.1"	ENSG00000141744	"ENST00000394246,ENST00000269582,ENST00000581428"	"ENSP00000377791,ENSP00000269582,ENSP00000464234"
PH_hs_0000252	255.628	233.206	230.763	229.623	234.855	167.726	203.775	247.783	-0.084983	0.306397	-0.0348137	0.793137	-0.298885	0.264126	POMC	Homo sapiens proopiomelanocortin (POMC)	1	5443	"NM_000939,NM_001035256"	"NP_000930.1,NP_001030333.1"	ENSG00000115138	"ENST00000405623,ENST00000264708,ENST00000395826,ENST00000449220,ENST00000380794"	"ENSP00000384092,ENSP00000264708,ENSP00000379170,ENSP00000387993,ENSP00000370171"
PH_hs_0000253	104.976	107.512	132.751	94.7649	80.4173	116.504	118.581	126.865	0.0782999	0.727313	0.129008	0.576979	-0.134294	0.600459	KLKB1	"Homo sapiens kallikrein B, plasma (Fletcher factor)"	1	3818	NM_000892	NP_000883.2	ENSG00000164344	"ENST00000511608,ENST00000428196,ENST00000264690,ENST00000446598,ENST00000513864,ENST00000511406,ENST00000467271"	"ENSP00000426629,ENSP00000412366,ENSP00000264690,ENSP00000415563,ENSP00000424469"
PH_hs_0000255	16000.4	17419.3	12926.5	9881.07	16565.1	16330.7	10325.7	11623	-0.562861	0.047252	-0.0449196	0.81668	-0.0215307	0.750711	SRGN	Homo sapiens serglycin (SRGN)	1	5552	"NM_002727,NR_036430"	"NP_002718.2,-"	ENSG00000122862	"ENST00000462445,ENST00000242465"	ENSP00000242465
PH_hs_0000256	192.322	187.355	182.377	205.324	178.198	162.704	162.329	175.43	0.0277672	0.761249	-0.197505	0.120626	-0.156784	0.103699	DSG3	Homo sapiens desmoglein 3 (DSG3)	1	1830	NM_001944	NP_001935.2	ENSG00000134757	ENST00000257189	ENSP00000257189
PH_hs_0000257	149.049	139.923	147.639	150.652	129.764	149.648	118.581	121.909	0.0464331	0.481004	-0.310808	0.00529435	-0.0514816	0.645046	PRPH2	"Homo sapiens peripherin 2 (retinal degeneration, slow)"	1	5961	NM_000322	NP_000313.2	ENSG00000112619	ENST00000230381	ENSP00000230381
PH_hs_0000259	137.831	137.552	155.083	132.428	107.832	97.4216	118.581	146.687	0.0576884	0.61354	-0.119815	0.511055	-0.425883	0.0106121	ERBB4	Homo sapiens erb-b2 receptor tyrosine kinase 4 (ERBB4)	1	2066	"NM_001042599,NM_005235"	"NP_001036064.1,NP_005226.1"	ENSG00000178568	"ENST00000342788,ENST00000436443,ENST00000484594,ENST00000260943,ENST00000463121,ENST00000484474,ENST00000435846,ENST00000459774,ENST00000402597"	"ENSP00000342235,ENSP00000403204,ENSP00000260943,ENSP00000405564,ENSP00000385565"
PH_hs_0000260	162.672	166.011	169.971	183.455	153.524	139.604	176.144	187.324	0.103736	0.199644	0.0407887	0.595071	-0.166719	0.0952414	APCS	"Homo sapiens amyloid P component, serum (APCS)"	1	325	NM_001639	NP_001630.1	ENSG00000132703	ENST00000255040	ENSP00000255040
PH_hs_0000261	1401.54	1805.56	1874.64	2007.07	1584.59	1261.46	1800.59	1777.1	0.28612	0.174141	-0.116859	0.125569	-0.170133	0.480728	SLC5A1	Homo sapiens solute carrier family 5 (sodium/glucose cotransporter)	1	6523	"NM_001256314,NM_000343"	"NP_001243243.1,NP_000334.1"	ENSG00000100170	"ENST00000266088,ENST00000486394,ENST00000477969,ENST00000543737"	"ENSP00000266088,ENSP00000444898"
PH_hs_0000262	6522.91	5815.12	4265.4	4269.28	5900.62	5721.76	4757.05	4865.46	-0.529325	0.00724552	0.172985	0.0220711	-0.0839991	0.371277	CCNF	Homo sapiens cyclin F (CCNF)	1	899	NM_001761	NP_001752.2	ENSG00000162063	"ENST00000293968,ENST00000397066,ENST00000569093,ENST00000564333,ENST00000564236"	"ENSP00000293968,ENSP00000380256,ENSP00000457587"
PH_hs_0000263	50	50	52.1079	50	50	50	50	51.5388	0.0297864	0.586325	-0.00792055	0.87894	0	1	CD28	Homo sapiens CD28 molecule (CD28)	1	940	"NM_001243078,NM_001243077,NM_006139"	"NP_001230007.1,NP_001230006.1,NP_006130.1"	ENSG00000178562	"ENST00000458610,ENST00000324106,ENST00000374481"	"ENSP00000393648,ENSP00000324890,ENSP00000363605"
PH_hs_0000264	50	52.1748	85.6058	51.0273	50	104.452	64.4711	81.2728	0.371847	0.317064	0.131225	0.723369	0.500707	0.352279	SRD5A2	"Homo sapiens steroid-5-alpha-reductase, alpha polypeptide 2 (3-oxo-5 alpha-steroid delta 4-dehydrogenase alpha 2)"	1	6716	NM_000348	NP_000339.2	ENSG00000277893	ENST00000622030	ENSP00000477587
PH_hs_0000265	105.777	109.093	147.639	148.222	76.762	79.3434	119.732	128.847	0.461626	0.00222071	-0.252182	0.021842	-0.460967	0.00220678	SRY	Homo sapiens sex determining region Y (SRY)	1	6736	NM_003140	NP_003131.1	ENSG00000184895	ENST00000383070	ENSP00000372547
PH_hs_0000266	686.749	813.453	820.078	868.679	882.763	621.69	903.747	805.79	0.175372	0.22227	0.0158693	0.862979	-0.012809	0.960871	GSTM3	Homo sapiens glutathione S-transferase mu 3 (brain)	1	2947	"NM_000849,NR_024537"	"NP_000840.2,-"	ENSG00000134202	"ENST00000361066,ENST00000486823,ENST00000476321,ENST00000488824,ENST00000256594,ENST00000540225"	"ENSP00000354357,ENSP00000256594,ENSP00000444978"
PH_hs_0000267	217.965	225.3	222.079	194.39	153.524	185.804	233.708	198.226	-0.0929603	0.385447	0.0509161	0.722801	-0.391848	0.0537979	FASLG	"Homo sapiens Fas ligand (TNF superfamily, member 6)"	1	356	NM_000639	NP_000630.1	ENSG00000117560	"ENST00000367721,ENST00000340030"	"ENSP00000356694,ENSP00000344739"
PH_hs_0000268	1779.78	1618.21	181.137	165.231	2107.3	1907.25	162.329	166.51	-3.29419	4.6495e-05	-0.0735173	0.35582	0.240399	0.0808244	TCN1	"Homo sapiens transcobalamin I (vitamin B12 binding protein, R binder family)"	1	6947	NM_001062	NP_001053.2	ENSG00000134827	"ENST00000529251,ENST00000257264,ENST00000532419,ENST00000534531,ENST00000533734"	ENSP00000257264
PH_hs_0000269	423.108	281.428	650.108	454.386	452.348	812.516	543.4	455.92	0.655403	0.136905	-0.1269	0.63219	0.813019	0.165085	SP1	Homo sapiens Sp1 transcription factor (SP1)	1	6667	"NM_001251825,NM_138473,NM_003109"	"NP_001238754.1,NP_612482.2,NP_003100.1"	ENSG00000185591	"ENST00000551969,ENST00000327443,ENST00000426431,ENST00000548560"	"ENSP00000457804,ENSP00000329357,ENSP00000404263,ENSP00000458133"
PH_hs_0000270	321.337	183.402	124.066	278.22	284.202	319.382	146.211	262.65	-0.385881	0.555779	0.0769286	0.904756	0.31155	0.443226	TGM3	Homo sapiens transglutaminase 3 (TGM3)	1	7053	NM_003245	NP_003236.3	ENSG00000125780	"ENST00000381458,ENST00000463090"	ENSP00000370867
PH_hs_0000271	2815.11	3730.5	4658.69	4647.13	3275.18	2733.83	4806.55	4357.01	0.521852	0.0566382	-0.0239605	0.750951	-0.115031	0.618231	TGFB3	"Homo sapiens transforming growth factor, beta 3 (TGFB3)"	1	7043	NM_003239	NP_003230.1	ENSG00000119699	"ENST00000554980,ENST00000238682,ENST00000556507,ENST00000557493,ENST00000556285,ENST00000555193,ENST00000556674"	"ENSP00000238682,ENSP00000451110"
PH_hs_0000272	96.1608	83.0054	169.971	145.792	53.9162	77.3347	130.094	136.776	0.817202	0.00883339	-0.238918	0.10246	-0.46841	0.151468	CRISP2	Homo sapiens cysteine-rich secretory protein 2 (CRISP2)	1	7180	"NM_001142407,NM_001261822,NM_001142435,NM_001142417,NM_001142408,NM_003296"	"NP_001135879.1,NP_001248751.1,NP_001135907.1,NP_001135889.1,NP_001135880.1,NP_003287.1"	ENSG00000124490	"ENST00000339139,ENST00000616725,ENST00000618917"	"ENSP00000339155,ENSP00000484609,ENSP00000482890"
PH_hs_0000273	5937.13	6229.36	4218.25	3163.69	7216.54	6878.77	3161.39	3492.75	-0.735297	0.0260311	-0.136667	0.511472	0.212305	0.0304865	SLC25A4	Homo sapiens solute carrier family 25 (mitochondrial carrier; adenine nucleotide translocator)	1	291	NM_001151	NP_001142.2	ENSG00000151729	"ENST00000281456,ENST00000491736"	"ENSP00000281456,ENSP00000476711"
PH_hs_0000274	137.029	113.836	120.344	94.7649	133.42	184.8	127.791	127.856	-0.225923	0.307448	0.259356	0.174613	0.330247	0.25312	PTX3	"Homo sapiens pentraxin 3, long (PTX3)"	1	5806	NM_002852	NP_002843.2	ENSG00000163661	ENST00000295927	ENSP00000295927
PH_hs_0000276	248.415	215.023	306.444	242.987	143.472	476.06	164.632	161.554	0.239626	0.247793	-0.74262	0.0140234	0.177331	0.826141	UMPS	Homo sapiens uridine monophosphate synthetase (UMPS)	1	7372	"NM_000373,NR_033437,NR_033434"	"NP_000364.1,-,-"	ENSG00000114491	"ENST00000232607,ENST00000462091,ENST00000467167,ENST00000474588,ENST00000497791,ENST00000460034,ENST00000479719,ENST00000498715,ENST00000487622,ENST00000495751,ENST00000628619"	"ENSP00000232607,ENSP00000417893,ENSP00000419618,ENSP00000420348,ENSP00000419121,ENSP00000420409,ENSP00000420754,ENSP00000486143"
PH_hs_0000277	471.188	324.907	146.398	136.073	578.457	484.095	125.488	189.306	-1.47103	0.00775562	0.127	0.646337	0.435585	0.189766	VDR	"Homo sapiens vitamin D (1,25- dihydroxyvitamin D3)"	1	7421	"NM_001017535,NM_000376,NM_001017536"	"NP_001017535.1,NP_000367.1,NP_001017536.1"	ENSG00000111424	"ENST00000229022,ENST00000548664,ENST00000550314,ENST00000546653,ENST00000547065,ENST00000550325,ENST00000395324,ENST00000549336"	"ENSP00000229022,ENSP00000450105,ENSP00000449561,ENSP00000448659,ENSP00000449074,ENSP00000447173,ENSP00000378734,ENSP00000449573"
PH_hs_0000278	1495.3	1551.01	1703.43	1649.88	1227.28	1330.76	1610.63	1451.02	0.138579	0.0742275	-0.13306	0.172254	-0.252968	0.031168	ZNF8	Homo sapiens zinc finger protein 8 (ZNF8)	1	7554	NM_021089	NP_066575.2	ENSG00000278129	ENST00000621650	ENSP00000477716
PH_hs_0000279	50	50	50	50	50	50	50	62.4413	0	1	0.160286	0.32563	0	1	PTGER2	Homo sapiens prostaglandin E receptor 2 (subtype EP2)	1	5732	NM_000956	NP_000947.2	ENSG00000125384	"ENST00000557436,ENST00000245457"	"ENSP00000450933,ENSP00000245457"
PH_hs_0000280	30345.2	26230.5	18612.4	18723.4	44430.6	47739.6	23305.2	22553.2	-0.595802	0.00867668	0.296438	0.00595092	0.707014	0.00799751	CNBP	"Homo sapiens CCHC-type zinc finger, nucleic acid binding protein (CNBP)"	1	7555	"NM_001127196,NM_001127195,NM_001127194,NM_001127193,NM_001127192,NM_003418"	"NP_001120668.1,NP_001120667.1,NP_001120666.1,NP_001120665.1,NP_001120664.1,NP_003409.1"	ENSG00000169714	"ENST00000502976,ENST00000422453,ENST00000451728,ENST00000446936,ENST00000500450,ENST00000504813,ENST00000441626,ENST00000502372,ENST00000512338,ENST00000507573"	"ENSP00000421323,ENSP00000410619,ENSP00000399488,ENSP00000400444,ENSP00000426223,ENSP00000422110,ENSP00000410769,ENSP00000424787"
PH_hs_0000281	80.9354	81.4243	81.8838	72.8961	50	60.2608	77.1351	100.104	-0.0714054	0.442893	0.1857	0.361786	-0.564541	0.0202044	AVPR1A	Homo sapiens arginine vasopressin receptor 1A (AVPR1A)	1	552	NM_000706	NP_000697.1	ENSG00000166148	"ENST00000299178,ENST00000550940"	"ENSP00000299178,ENSP00000449822"
PH_hs_0000282	152.255	171.544	148.88	134.858	146.213	125.543	128.942	138.758	-0.189742	0.15772	-0.0831422	0.384129	-0.254404	0.134757	EPS8	Homo sapiens epidermal growth factor receptor pathway substrate 8 (EPS8)	1	2059	NM_004447	NP_004438.3	ENSG00000151491	"ENST00000543468,ENST00000543523,ENST00000281172,ENST00000543612,ENST00000540613,ENST00000542903,ENST00000545610,ENST00000541465,ENST00000535734,ENST00000546261,ENST00000508018,ENST00000536956,ENST00000546311,ENST00000535752,ENST00000543363,ENST00000536793,ENST00000544064"	"ENSP00000445985,ENSP00000441867,ENSP00000281172,ENSP00000442388,ENSP00000441888,ENSP00000437806,ENSP00000438490,ENSP00000442883,ENSP00000445235,ENSP00000440591,ENSP00000444613,ENSP00000438668,ENSP00000445815"
PH_hs_0000283	891.892	880.648	769.211	801.857	870.883	761.295	902.596	852.373	-0.174354	0.0396242	0.15942	0.0653913	-0.12225	0.26579	ACTL8	Homo sapiens actin-like 8 (ACTL8)	1	81569	NM_030812	NP_110439.2	ENSG00000117148	"ENST00000375406,ENST00000617065"	"ENSP00000364555,ENSP00000481590"
PH_hs_0000284	242.806	243.482	382.124	410.648	254.96	211.917	322.356	337.976	0.704161	0.00139346	-0.263185	0.0253067	-0.0649272	0.620203	WAS	Homo sapiens Wiskott-Aldrich syndrome (WAS)	1	7454	NM_000377	NP_000368.1	ENSG00000015285	"ENST00000450772,ENST00000376701,ENST00000465982,ENST00000483750,ENST00000490627,ENST00000474174,ENST00000470107"	"ENSP00000410537,ENSP00000365891"
PH_hs_0000285	787.717	919.384	1107.91	1121.39	893.729	1002.34	904.899	883.098	0.389318	0.0313508	-0.318326	0.00435192	0.153395	0.301332	ACAN	Homo sapiens aggrecan (ACAN)	1	176	"NM_001135,NM_013227"	"NP_001126.3,NP_037359.3"	ENSG00000157766	"ENST00000558207,ENST00000559004,ENST00000352105,ENST00000561243,ENST00000560601,ENST00000558704,ENST00000558604,ENST00000439576,ENST00000617301"	"ENSP00000453003,ENSP00000453499,ENSP00000341615,ENSP00000453342,ENSP00000453581,ENSP00000452682,ENSP00000387356,ENSP00000484456"
PH_hs_0000287	1020.91	1002.39	739.435	372.985	393.862	1317.7	666.586	739.384	-0.945804	0.103546	0.418786	0.383768	-0.489753	0.556317	PPBP	Homo sapiens pro-platelet basic protein (chemokine (C-X-C motif)	1	5473	NM_002704	NP_002695.1	ENSG00000163736	ENST00000296028	ENSP00000296028
PH_hs_0000288	351.788	227.672	223.319	561.3	313.445	349.513	184.203	427.178	0.323108	0.630269	-0.335873	0.680503	0.225946	0.475141	GDF10	Homo sapiens growth differentiation factor 10 (GDF10)	1	2662	NM_004962	NP_004953.1	ENSG00000266524	ENST00000580279	ENSP00000464145
PH_hs_0000289	3990.67	4091.77	5935.33	5383.38	3380.27	3604.6	4715.6	5323.37	0.484241	0.00721304	-0.17403	0.178313	-0.21119	0.0316566	HIST2H2BE	"Homo sapiens histone cluster 2, H2be (HIST2H2BE)"	1	8349	NM_003528	NP_003519.1	ENSG00000184678	"ENST00000369155,ENST00000369160"	"ENSP00000358151,ENSP00000375736"
PH_hs_0000290	105.777	51.3843	79.4024	94.7649	79.5035	74.3216	54.1097	97.1309	0.234628	0.632404	-0.25886	0.527963	0.0602603	0.900871	PMCH	Homo sapiens pro-melanin-concentrating hormone (PMCH)	1	5367	NM_002674	NP_002665.2	ENSG00000183395	ENST00000329406	ENSP00000332225
PH_hs_0000291	344.576	333.603	249.373	232.053	254.046	236.021	208.38	219.04	-0.495098	0.00444346	-0.171174	0.0750255	-0.469474	0.00511538	PRF1	Homo sapiens perforin 1 (pore forming protein)	1	5551	"NM_001083116,NM_005041"	"NP_001076585.1,NP_005032.2"	ENSG00000180644	"ENST00000373209,ENST00000441259"	"ENSP00000362305,ENSP00000398568"
PH_hs_0000292	8987.03	9890.29	7577.97	9385.37	8728.02	8009.66	8732.39	8119.35	-0.160816	0.348869	-0.00224303	0.988115	-0.173231	0.139318	ZNHIT3	"Homo sapiens zinc finger, HIT-type containing 3 (ZNHIT3)"	1	9326	NM_004773	NP_004764.1	ENSG00000278574	"ENST00000631862,ENST00000620508,ENST00000633296,ENST00000633894,ENST00000632245,ENST00000619649,ENST00000633937,ENST00000632476,ENST00000613198,ENST00000633110,ENST00000633117,ENST00000634200"	"ENSP00000487918,ENSP00000481504,ENSP00000488252,ENSP00000478183,ENSP00000488910,ENSP00000482153,ENSP00000488528,ENSP00000487661"
PH_hs_0000293	4569.24	3887.81	1425.52	1626.8	5723.34	5202.51	1844.34	1664.11	-1.46869	0.00156371	0.202163	0.152355	0.372576	0.0564349	CEBPG	Homo sapiens CCAAT/enhancer binding protein (C/EBP)	1	1054	"NM_001252296,NM_001806"	"NP_001239225.1,NP_001797.1"	ENSG00000153879	"ENST00000284000,ENST00000585933"	"ENSP00000284000,ENSP00000466022"
PH_hs_0000295	73703.3	77553.1	128430	133666	57516.7	57630.4	115535	115938	0.793277	0.000846354	-0.178969	0.0270606	-0.393052	0.00396393	CSF3	Homo sapiens colony stimulating factor 3 (granulocyte)	1	1440	"NM_001178147,NM_000759,NR_033662,NM_172220,NM_172219"	"NP_001171618.1,NP_000750.1,-,NP_757374.2,NP_757373.1"	ENSG00000108342	"ENST00000583218,ENST00000394149,ENST00000582798,ENST00000225474,ENST00000579852,ENST00000479880,ENST00000331769,ENST00000394148,ENST00000577675"	"ENSP00000464421,ENSP00000377705,ENSP00000225474,ENSP00000464157,ENSP00000327766,ENSP00000377704,ENSP00000462991"
PH_hs_0000296	611.423	625.307	271.705	227.193	883.677	1065.61	277.456	306.26	-1.31539	0.00148373	0.230527	0.166381	0.650197	0.0143399	NEK3	Homo sapiens NIMA-related kinase 3 (NEK3)	1	4752	"NR_027415,NM_152720,NM_002498,NM_001146099"	"-,NP_689933.1,NP_002489.1,NP_001139571.1"	ENSG00000136098	"ENST00000620675,ENST00000610828,ENST00000550331,ENST00000617054,ENST00000618856,ENST00000551355,ENST00000552973,ENST00000550841,ENST00000618534,ENST00000611833,ENST00000629912"	"ENSP00000481533,ENSP00000480328,ENSP00000484594,ENSP00000483058,ENSP00000447995,ENSP00000449679,ENSP00000484443,ENSP00000484086,ENSP00000487230"
PH_hs_0000297	855.03	1030.06	1029.75	1259.89	963.18	592.564	1262.94	1066.46	0.279409	0.195323	0.0270133	0.876733	-0.312925	0.402539	SCGB1A1	"Homo sapiens secretoglobin, family 1A, member 1 (uteroglobin)"	1	7356	NM_003357	NP_003348.1	ENSG00000149021	"ENST00000534397,ENST00000278282"	"ENSP00000432866,ENSP00000278282"
PH_hs_0000298	50	50	60.7925	50	50	58.2521	50	54.5122	0.140983	0.335976	-0.0786568	0.592618	0.110191	0.349177	CSN2	Homo sapiens casein beta (CSN2)	1	1447	NM_001891	NP_001882.1	ENSG00000135222	ENST00000353151	ENSP00000341030
PH_hs_0000299	250.819	300.4	339.942	309.808	215.665	270.169	286.666	319.144	0.241564	0.154726	-0.101541	0.349472	-0.185442	0.380162	CPN1	"Homo sapiens carboxypeptidase N, polypeptide 1 (CPN1)"	1	1369	NM_001308	NP_001299.1	ENSG00000120054	"ENST00000370418,ENST00000441382"	"ENSP00000359446,ENSP00000410895"
PH_hs_0000300	313.324	332.022	908.165	913.631	295.168	330.43	825.461	699.739	1.49782	0.000113486	-0.261275	0.0884147	-0.0465253	0.619161	IL5	Homo sapiens interleukin 5 (IL5)	1	3567	NM_000879	NP_000870.1	ENSG00000113525	"ENST00000231454,ENST00000462418,ENST00000450655"	"ENSP00000231454,ENSP00000409825"
PH_hs_0000302	131.42	126.484	145.158	134.858	99.6078	128.556	118.581	149.661	0.117958	0.167417	-0.0707456	0.667641	-0.188205	0.330226	LCT	Homo sapiens lactase (LCT)	1	3938	NM_002299	NP_002290.2	ENSG00000115850	"ENST00000264162,ENST00000452974"	"ENSP00000264162,ENSP00000391231"
PH_hs_0000303	447.949	518.586	699.734	669.429	608.613	513.221	623.989	563.954	0.50591	0.0151884	-0.206321	0.071382	0.213593	0.231813	C2	Homo sapiens complement component 2 (C2)	1	717	"NM_001145903,NM_001178063,NM_000063"	"NP_001139375.1,NP_001171534.1,NP_000054.2"	ENSG00000231543	"ENST00000475544,ENST00000449738,ENST00000433109,ENST00000484901,ENST00000435596,ENST00000469696,ENST00000413548,ENST00000449293,ENST00000435104,ENST00000497466,ENST00000423826,ENST00000486307,ENST00000477630,ENST00000483332,ENST00000495674,ENST00000549997,ENST00000550682,ENST00000618948,ENST00000612228"	"ENSP00000400097,ENSP00000411298,ENSP00000388286,ENSP00000407961,ENSP00000404144,ENSP00000413295,ENSP00000398098,ENSP00000450180,ENSP00000446639,ENSP00000478351,ENSP00000482616"
PH_hs_0000304	64.1072	50	111.66	93.55	50	61.2651	75.9838	96.1397	0.85218	0.0197094	-0.257974	0.243762	-0.0327103	0.879975	VTN	Homo sapiens vitronectin (VTN)	1	7448	NM_000638	NP_000629.3	ENSG00000109072	"ENST00000226218,ENST00000539746,ENST00000542029"	"ENSP00000226218,ENSP00000440439"
PH_hs_0000305	140.235	122.532	210.913	185.885	110.574	157.682	198.019	189.306	0.59503	0.0150944	-0.0323506	0.736271	0.010517	0.967063	MMP10	Homo sapiens matrix metallopeptidase 10 (MMP10)	1	4319	NM_002425	NP_002416.1	ENSG00000166670	"ENST00000279441,ENST00000539681"	"ENSP00000279441,ENSP00000441485"
PH_hs_0000306	281.27	282.218	198.506	173.736	200.13	218.948	164.632	180.386	-0.601346	0.00692408	-0.107875	0.370282	-0.428625	0.00813694	CD3G	"Homo sapiens CD3g molecule, gamma (CD3-TCR complex)"	1	917	NM_000073	NP_000064.1	ENSG00000160654	"ENST00000533462,ENST00000527777,ENST00000532917,ENST00000292144,ENST00000528540,ENST00000532903,ENST00000392883"	"ENSP00000431445,ENSP00000292144,ENSP00000376621"
PH_hs_0000307	50	50	50.8672	50	50	50	50	60.459	0.0124037	0.794907	0.124611	0.371413	0	1	SCG5	Homo sapiens secretogranin V (SCG5)	1	6447	"NM_001144757,NM_003020"	"NP_001138229.1,NP_003011.1"	ENSG00000281931	"ENST00000632219,ENST00000632674,ENST00000632955,ENST00000633420,ENST00000633221,ENST00000631581,ENST00000633996,ENST00000633591,ENST00000632972"	"ENSP00000488109,ENSP00000488509,ENSP00000488899,ENSP00000488565,ENSP00000487899"
PH_hs_0000308	99.3662	112.255	135.232	133.643	82.245	99.4303	119.732	139.75	0.348109	0.0259349	-0.0555845	0.613477	-0.223924	0.216582	CHGB	Homo sapiens chromogranin B (CHGB)	1	1114	NM_001819	NP_001810.2	ENSG00000089199	"ENST00000378961,ENST00000455042,ENST00000488832"	"ENSP00000368244,ENSP00000416643"
PH_hs_0000309	749.253	872.742	763.008	810.362	730.153	630.73	772.502	728.482	-0.0403725	0.728609	-0.0679161	0.353574	-0.252894	0.158883	VSNL1	Homo sapiens visinin-like 1 (VSNL1)	1	7447	NM_003385	NP_003376.2	ENSG00000163032	"ENST00000404666,ENST00000457525,ENST00000295156,ENST00000451533,ENST00000483921,ENST00000406397"	"ENSP00000384014,ENSP00000405511,ENSP00000295156,ENSP00000390124,ENSP00000384719"
PH_hs_0000310	92.9555	91.7012	98.0124	75.326	57.5715	71.3086	84.0427	82.2639	-0.103684	0.56714	-0.0473645	0.787314	-0.527025	0.0332358	EPO	Homo sapiens erythropoietin (EPO)	1	2056	NM_000799	NP_000790.2	ENSG00000130427	ENST00000252723	ENSP00000252723
PH_hs_0000311	383.842	445.858	787.821	798.212	427.674	379.643	701.124	640.271	0.938773	0.00253944	-0.243145	0.0346358	-0.0379702	0.775213	CHRNB2	"Homo sapiens cholinergic receptor, nicotinic, beta 2 (neuronal)"	1	1141	NM_000748	NP_000739.1	ENSG00000160716	ENST00000368476	ENSP00000357461
PH_hs_0000312	233.19	114.626	136.473	147.007	189.164	211.917	94.4042	205.164	-0.206973	0.659513	-0.0254	0.959691	0.292344	0.556056	MBL2	Homo sapiens mannose-binding lectin (protein C)	1	4153	NM_000242	NP_000233.1	ENSG00000165471	ENST00000373968	ENSP00000363079
PH_hs_0000313	179.5	175.497	88.0871	54.6721	156.266	151.656	50.6559	76.3171	-1.35478	0.0181144	-0.158499	0.700271	-0.205314	0.0160947	SCN9A	"Homo sapiens sodium channel, voltage gated, type IX alpha subunit (SCN9A)"	1	6335	NM_002977	NP_002968.1	ENSG00000169432	"ENST00000409672,ENST00000409435,ENST00000454569,ENST00000452182,ENST00000472119,ENST00000303354"	"ENSP00000386306,ENSP00000386330,ENSP00000413212,ENSP00000393141,ENSP00000304748"
PH_hs_0000315	7844.32	8117.93	4610.3	4104.05	7533.64	6431.83	4215.95	4396.66	-0.875424	0.00191262	-0.0148223	0.868051	-0.197091	0.159449	JUP	Homo sapiens junction plakoglobin (JUP)	1	3728	"NM_002230,NM_021991"	"NP_002221.1,NP_068831.1"	ENSG00000173801	"ENST00000393930,ENST00000310706,ENST00000393931,ENST00000585793,ENST00000449889,ENST00000437187,ENST00000420370,ENST00000424457,ENST00000591690,ENST00000437369,ENST00000589036,ENST00000465293"	"ENSP00000377507,ENSP00000311113,ENSP00000377508,ENSP00000389886,ENSP00000394146,ENSP00000411449,ENSP00000401034,ENSP00000468347,ENSP00000409948,ENSP00000467065"
PH_hs_0000317	50	50	50	50	50	50	50	50	0	1	0	1	0	1	OPRM1	"Homo sapiens opioid receptor, mu 1 (OPRM1)"	1	4988	"NM_000914,NM_001145280,NM_001145279,NM_001145287,NM_001145281"	"NP_000905.3,NP_001138752.1,NP_001138751.1,NP_001138759.1,NP_001138753.1"	ENSG00000112038	"ENST00000520282,ENST00000434900,ENST00000520708,ENST00000518759,ENST00000330432,ENST00000428397,ENST00000523520,ENST00000452687,ENST00000522739,ENST00000524150,ENST00000229768,ENST00000419506,ENST00000524163,ENST00000519083,ENST00000414028,ENST00000435918,ENST00000337049,ENST00000519613,ENST00000522555,ENST00000522236,ENST00000522382,ENST00000521106,ENST00000360422"	"ENSP00000430247,ENSP00000394624,ENSP00000430876,ENSP00000430260,ENSP00000328264,ENSP00000411903,ENSP00000410497,ENSP00000428018,ENSP00000430575,ENSP00000229768,ENSP00000403549,ENSP00000430097,ENSP00000431048,ENSP00000399359,ENSP00000413752,ENSP00000338381,ENSP00000429719,ENSP00000429373,ENSP00000353598"
PH_hs_0000318	971.224	390.521	1042.16	1016.9	302.479	1396.04	1036.14	976.264	0.741202	0.264738	-0.0335921	0.571903	0.0774505	0.947831	ADGRE1	Homo sapiens adhesion G protein-coupled receptor E1 (ADGRE1)	1	2015	"NM_001256255,NM_001256254,NM_001256253,NM_001256252,NM_001974"	"NP_001243184.1,NP_001243183.1,NP_001243182.1,NP_001243181.1,NP_001965.3"	ENSG00000174837	"ENST00000250572,ENST00000381407,ENST00000312053,ENST00000450315,ENST00000381404,ENST00000601198,ENST00000596944,ENST00000595026"	"ENSP00000250572,ENSP00000370814,ENSP00000311545,ENSP00000405974,ENSP00000370811,ENSP00000472553"
PH_hs_0000320	153.056	52.1748	96.7717	87.4753	116.971	116.504	61.0173	131.82	0.0420604	0.951825	-0.0368701	0.941316	0.385522	0.600609	GRIK3	"Homo sapiens glutamate receptor, ionotropic, kainate 3 (GRIK3)"	1	2899	NM_000831	NP_000822.2	ENSG00000163873	"ENST00000373091,ENST00000373093,ENST00000462621,ENST00000479620"	"ENSP00000362183,ENSP00000362185"
PH_hs_0000321	623.443	782.622	2073.15	2216.04	624.148	562.434	1734.96	1423.26	1.61755	0.00165174	-0.447849	0.0407811	-0.2375	0.230336	SHROOM2	Homo sapiens shroom family member 2 (SHROOM2)	1	357	NM_001649	NP_001640.1	ENSG00000146950	"ENST00000380913,ENST00000493668,ENST00000452575,ENST00000418909"	"ENSP00000370299,ENSP00000406724,ENSP00000415229"
PH_hs_0000322	2755.81	2617.44	2637.65	3021.54	3115.26	2855.36	2775.71	2522.43	0.0719542	0.507825	-0.0934334	0.439552	0.151196	0.123774	PHKA1	"Homo sapiens phosphorylase kinase, alpha 1 (muscle)"	1	5255	"NM_001172436,NM_001122670,NM_002637"	"NP_001165907.1,NP_001116142.1,NP_002628.2"	ENSG00000067177	"ENST00000373542,ENST00000373545,ENST00000373539,ENST00000339490,ENST00000541944"	"ENSP00000362643,ENSP00000362646,ENSP00000362640,ENSP00000342469,ENSP00000441251"
PH_hs_0000323	774.896	784.994	763.008	704.662	733.808	631.734	703.426	700.73	-0.0890269	0.258147	-0.0626863	0.372473	-0.195982	0.142729	MMP14	Homo sapiens matrix metallopeptidase 14 (membrane-inserted)	1	4323	NM_004995	NP_004986.1	ENSG00000157227	"ENST00000311852,ENST00000547074,ENST00000548162,ENST00000547279,ENST00000548761,ENST00000547596"	"ENSP00000308208,ENSP00000450323,ENSP00000446989"
PH_hs_0000326	3610.04	3979.52	12674.6	13857.6	3594.11	2334.1	12310.5	11223.6	1.80593	0.000275423	-0.173095	0.133644	-0.388053	0.253834	SOD3	"Homo sapiens superoxide dismutase 3, extracellular (SOD3)"	1	6649	NM_003102	NP_003093.2	ENSG00000109610	"ENST00000598411,ENST00000593742,ENST00000382120"	"ENSP00000472134,ENSP00000371554"
PH_hs_0000327	4822.47	4222.21	2527.23	3189.2	5854.02	4775.67	3425.03	3457.07	-0.668507	0.0271182	0.277455	0.147554	0.22868	0.234199	VPS72	Homo sapiens vacuolar protein sorting 72 homolog (S. cerevisiae)	1	6944	"NM_001271088,NM_005997,NM_001271087"	"NP_001258017.1,NP_005988.1,NP_001258016.1"	ENSG00000163159	"ENST00000491094,ENST00000368892,ENST00000354473,ENST00000496809,ENST00000471423,ENST00000463470"	"ENSP00000357887,ENSP00000346464"
PH_hs_0000328	66.5112	50	83.1244	72.8961	50	61.2651	58.7148	99.1131	0.432794	0.108582	-0.0291571	0.933464	-0.059266	0.802412	CD302|LY75-CD302	Homo sapiens CD302 molecule (CD302)|Homo sapiens LY75-CD302 readthrough (LY75-CD302)	4	9936|100526664	"NM_001198764,NM_001198763,NM_014880|NM_001198760,NM_001198759"	"NP_001185693.1,NP_001185692.1,NP_055695.2|NP_001185689.1,NP_001185688.1"	ENSG00000241399|ENSG00000248672	"ENST00000259053,ENST00000480212,ENST00000429078,ENST00000553424|ENST00000504764,ENST00000505052"	"ENSP00000259053,ENSP00000394301,ENSP00000451446|ENSP00000423463,ENSP00000421035"
PH_hs_0000329	50	50	50	50	50	50	50	50	0	1	0	1	0	1	ANGPT1	Homo sapiens angiopoietin 1 (ANGPT1)	1	284	"NM_001146,NM_001199859"	"NP_001137.2,NP_001186788.1"	ENSG00000154188	"ENST00000517746,ENST00000297450,ENST00000520734,ENST00000520052,ENST00000518386,ENST00000521950,ENST00000522400,ENST00000520033"	"ENSP00000428340,ENSP00000297450,ENSP00000430750,ENSP00000429349,ENSP00000428908"
PH_hs_0000330	161.069	211.071	220.838	191.96	170.887	135.587	174.993	187.324	0.159192	0.453401	-0.18548	0.159242	-0.276576	0.301293	P2RY14	"Homo sapiens purinergic receptor P2Y, G-protein coupled, 14 (P2RY14)"	1	9934	"NM_001081455,NM_014879"	"NP_001074924.1,NP_055694.3"	ENSG00000174944	"ENST00000309170,ENST00000424796,ENST00000494668"	"ENSP00000308361,ENSP00000408733,ENSP00000418065"
PH_hs_0000331	18341.9	15899.9	6709.51	6893.54	21331.6	19707.3	8297.21	7806.15	-1.32828	0.000851631	0.242892	0.02093	0.263782	0.0915568	ACTR1B	"Homo sapiens ARP1 actin-related protein 1 homolog B, centractin beta (yeast)"	1	10120	NM_005735	NP_005726.1	ENSG00000115073	"ENST00000289228,ENST00000451664,ENST00000460427"	ENSP00000289228
PH_hs_0000332	80.9354	50	70.7178	72.8961	73.1067	98.4259	50	116.953	0.174608	0.588173	0.090938	0.868448	0.415172	0.321636	TCL1A	Homo sapiens T-cell leukemia/lymphoma 1A (TCL1A)	1	8115	"NM_001098725,NM_021966,NR_049726"	"NP_001092195.1,NP_068801.1,-"	ENSG00000100721	"ENST00000554012,ENST00000556450,ENST00000557043,ENST00000554119,ENST00000555886,ENST00000553467,ENST00000556156,ENST00000555202,ENST00000402399"	"ENSP00000451506,ENSP00000450701,ENSP00000452028,ENSP00000450997,ENSP00000451973,ENSP00000451322,ENSP00000450496,ENSP00000385036"
PH_hs_0000333	628.251	673.529	88.0871	66.8214	481.59	475.056	59.8661	74.3348	-3.08385	0.000410326	-0.201732	0.409752	-0.443589	0.00474519	LCP2	Homo sapiens lymphocyte cytosolic protein 2 (SH2 domain containing leukocyte protein of 76kDa)	1	3937	NM_005565	NP_005556.1	ENSG00000043462	"ENST00000046794,ENST00000520322,ENST00000521416,ENST00000523369,ENST00000520344,ENST00000519594,ENST00000522760,ENST00000522823,ENST00000519149,ENST00000628092"	"ENSP00000046794,ENSP00000428871,ENSP00000430391,ENSP00000487460"
PH_hs_0000334	61.7032	50	78.1618	50	50	50	50	54.5122	0.170559	0.604169	-0.259942	0.409675	-0.151709	0.338779	CASP1	"Homo sapiens caspase 1, apoptosis-related cysteine peptidase (CASP1)"	1	834	"NM_001257119,NM_001257118,NM_033293,NM_001223,NM_033292"	"NP_001244048.1,NP_001244047.1,NP_150635.1,NP_001214.1,NP_150634.1"	ENSG00000137752	"ENST00000532439,ENST00000527625,ENST00000526568,ENST00000527979,ENST00000533400,ENST00000436863,ENST00000525825,ENST00000531166,ENST00000534497,ENST00000529871,ENST00000528974,ENST00000526511,ENST00000528424,ENST00000532520,ENST00000446369,ENST00000353247"	"ENSP00000435536,ENSP00000434250,ENSP00000432340,ENSP00000433138,ENSP00000410076,ENSP00000434779,ENSP00000434303,ENSP00000436875,ENSP00000431947,ENSP00000434259,ENSP00000403260,ENSP00000344132"
PH_hs_0000335	2852.77	3204.01	1568.2	1555.12	4288.62	3789.4	1846.64	1663.12	-0.953055	0.00136772	0.16633	0.105507	0.41512	0.0350317	PKN1	Homo sapiens protein kinase N1 (PKN1)	1	5585	"NM_213560,NM_002741"	"NP_998725.1,NP_002732.3"	ENSG00000123143	"ENST00000585619,ENST00000585839,ENST00000242783,ENST00000586557,ENST00000587429,ENST00000590097,ENST00000342216,ENST00000592794,ENST00000588200,ENST00000586900,ENST00000586237,ENST00000587215,ENST00000591461,ENST00000586039,ENST00000592960"	"ENSP00000467422,ENSP00000242783,ENSP00000465842,ENSP00000466367,ENSP00000343325,ENSP00000466819,ENSP00000465867,ENSP00000468497"
PH_hs_0000336	8360.38	9783.57	10693.3	11323.2	8505.05	8333.06	11213.4	9519.82	0.282956	0.0791604	-0.0908795	0.466118	-0.103382	0.388745	AVPR2	Homo sapiens arginine vasopressin receptor 2 (AVPR2)	1	554	"NM_001146151,NM_000054,NR_027419"	"NP_001139623.1,NP_000045.1,-"	ENSG00000126895	"ENST00000434679,ENST00000358927,ENST00000430697,ENST00000370049,ENST00000337474"	"ENSP00000393397,ENSP00000351805,ENSP00000393513,ENSP00000359066,ENSP00000338072"
PH_hs_0000337	3084.36	2970.01	1509.89	1495.59	3469.83	3264.13	1891.54	1872.25	-1.01014	0.000252402	0.32459	0.00343843	0.15306	0.0718775	ALDH9A1	"Homo sapiens aldehyde dehydrogenase 9 family, member A1 (ALDH9A1)"	1	223	NM_000696	NP_000687.3	ENSG00000143149	"ENST00000354775,ENST00000463610,ENST00000491436,ENST00000461664,ENST00000471457"	ENSP00000346827
PH_hs_0000338	80.9354	98.8159	135.232	136.073	126.109	175.761	141.606	134.794	0.60108	0.0176552	0.0264111	0.615155	0.735313	0.058629	ADRB3	Homo sapiens adrenoceptor beta 3 (ADRB3)	1	155	NM_000025	NP_000016.1	ENSG00000188778	"ENST00000345060,ENST00000520341,ENST00000614635"	"ENSP00000343782,ENSP00000480325"
PH_hs_0000339	59.2992	50	50	50	50	50	62.1686	52.53	-0.123042	0.343419	0.192735	0.168077	-0.123042	0.344878	ADRB2	"Homo sapiens adrenoceptor beta 2, surface (ADRB2)"	1	154	NM_000024	NP_000015.1	ENSG00000169252	ENST00000305988	ENSP00000305372
PH_hs_0000340	21569.7	22780.6	9108.95	8437.72	21802.2	21006.9	8061.2	8411.73	-1.33826	0.000328732	-0.090371	0.251245	-0.050736	0.401012	ST6GAL1	"Homo sapiens ST6 beta-galactosamide alpha-2,6-sialyltranferase 1 (ST6GAL1)"	1	6480	"NM_173217,NM_173216,NM_003032"	"NP_775324.1,NP_775323.1,NP_003023.1"	ENSG00000073849	"ENST00000169298,ENST00000463542,ENST00000487031,ENST00000455441,ENST00000427315,ENST00000468614,ENST00000458216,ENST00000430309,ENST00000417392,ENST00000438590,ENST00000448408,ENST00000485105,ENST00000440338,ENST00000448044,ENST00000416235,ENST00000423451,ENST00000446170,ENST00000448449,ENST00000464827,ENST00000442023,ENST00000470633,ENST00000457772"	"ENSP00000169298,ENSP00000397273,ENSP00000412821,ENSP00000400547,ENSP00000399525,ENSP00000407631,ENSP00000416163,ENSP00000390793,ENSP00000388928,ENSP00000389337,ENSP00000414504,ENSP00000411518,ENSP00000388789,ENSP00000415886,ENSP00000403063,ENSP00000412221"
PH_hs_0000341	153.857	158.896	172.452	149.437	135.247	167.726	140.455	151.643	0.0380289	0.720509	-0.137473	0.274642	-0.0539855	0.720211	TNFRSF17	"Homo sapiens tumor necrosis factor receptor superfamily, member 17 (TNFRSF17)"	1	608	NM_001192	NP_001183.2	ENSG00000048462	"ENST00000053243,ENST00000396495,ENST00000562385"	"ENSP00000053243,ENSP00000379753,ENSP00000454314"
PH_hs_0000342	121.002	61.6611	98.0124	87.4753	83.1588	107.465	95.5554	107.042	0.100258	0.821275	0.127303	0.301015	0.13017	0.787985	NGF	Homo sapiens nerve growth factor (beta polypeptide)	1	4803	NM_002506	NP_002497.2	ENSG00000134259	ENST00000369512	ENSP00000358525
PH_hs_0000343	82.538	90.9107	84.3651	50	55.7438	61.2651	65.6224	74.3348	-0.415467	0.282612	0.104827	0.76503	-0.567815	0.00928065	TAC1	"Homo sapiens tachykinin, precursor 1 (TAC1)"	1	6863	"NM_013996,NM_013997,NM_013998,NM_003182"	"NP_054702.1,NP_054703.1,NP_054704.1,NP_003173.1"	ENSG00000006128	"ENST00000319273,ENST00000350485,ENST00000346867,ENST00000495916,ENST00000491437"	"ENSP00000321106,ENSP00000289576,ENSP00000289574"
PH_hs_0000344	50	50	62.0332	52.2422	50	59.2564	61.0173	59.4679	0.1872	0.188456	0.0815371	0.509695	0.122522	0.345028	DEFA4	"Homo sapiens defensin, alpha 4, corticostatin (DEFA4)"	1	1669	NM_001925	NP_001916.1	ENSG00000164821	ENST00000297435	ENSP00000297435
PH_hs_0000346	82.538	81.4243	109.178	97.1948	50	78.339	86.3453	111.998	0.329488	0.0274226	-0.066989	0.723871	-0.38943	0.258007	DRD1	Homo sapiens dopamine receptor D1 (DRD1)	1	1812	NM_000794	NP_000785.1	ENSG00000184845	ENST00000393752	ENSP00000377353
PH_hs_0000347	58.4978	50	50	50	50	50	50	60.459	-0.113228	0.348908	0.137015	0.331028	-0.113228	0.348036	DSG1	Homo sapiens desmoglein 1 (DSG1)	1	1828	NM_001942	NP_001933.2	ENSG00000134760	"ENST00000257192,ENST00000462981"	"ENSP00000257192,ENSP00000462666"
PH_hs_0000348	130.618	111.464	145.158	160.371	109.66	89.3868	151.968	147.679	0.338548	0.0655679	-0.0264061	0.736925	-0.285385	0.180111	GAST	Homo sapiens gastrin (GAST)	1	2520	NM_000805	NP_000796.1	ENSG00000184502	ENST00000329402	ENSP00000331358
PH_hs_0000349	50	50	50	50	50	50	50	50	0	1	0	1	0	1	PRKG1	"Homo sapiens protein kinase, cGMP-dependent, type I (PRKG1)"	1	5592	"NM_006258,NM_001098512"	"NP_006249.1,NP_001091982.1"	ENSG00000185532	"ENST00000373985,ENST00000373980,ENST00000373976,ENST00000373975,ENST00000401604"	"ENSP00000363097,ENSP00000363092,ENSP00000363087,ENSP00000363086,ENSP00000384200"
PH_hs_0000350	50	50	50	50	50	50	50	50	0	1	0	1	0	1	GLRA2	"Homo sapiens glycine receptor, alpha 2 (GLRA2)"	1	2742	"NM_001171942,NM_001118886,NM_001118885,NM_002063"	"NP_001165413.1,NP_001112358.1,NP_001112357.1,NP_002054.1"	ENSG00000101958	"ENST00000218075,ENST00000355020,ENST00000415367,ENST00000443437"	"ENSP00000218075,ENSP00000347123,ENSP00000391606,ENSP00000387756"
PH_hs_0000352	14338.4	14389.2	6694.62	7665.03	13831.8	12571.4	9775.44	9190.76	-1.00372	0.00163976	0.404026	0.0244901	-0.123367	0.166591	GSPT1	Homo sapiens G1 to S phase transition 1 (GSPT1)	1	2935	"NM_001130007,NM_002094,NM_001130006"	"NP_001123479.1,NP_002085.2,NP_001123478.1"	ENSG00000103342	"ENST00000434724,ENST00000439887,ENST00000565267,ENST00000563468,ENST00000420576,ENST00000564790,ENST00000562794,ENST00000568849,ENST00000567631,ENST00000562169"	"ENSP00000398131,ENSP00000408399,ENSP00000456057,ENSP00000454351,ENSP00000399539,ENSP00000456897,ENSP00000454538"
PH_hs_0000353	1565.82	1513.07	1932.95	1905.02	1590.07	1635.08	1799.44	1709.7	0.318108	0.00710876	-0.129661	0.0761818	0.0670262	0.213589	WFDC2	Homo sapiens WAP four-disulfide core domain 2 (WFDC2)	1	10406	NM_006103	NP_006094.3	ENSG00000101443	"ENST00000372676,ENST00000217425,ENST00000447118,ENST00000339946,ENST00000462062,ENST00000342873,ENST00000488143"	"ENSP00000361761,ENSP00000217425,ENSP00000404760,ENSP00000340215,ENSP00000342890"
PH_hs_0000354	6498.07	7343.21	4179.79	3967.98	9626.32	8243.68	4054.77	3774.23	-0.762293	0.00349065	-0.0580164	0.432596	0.366925	0.0651723	ITPKA	Homo sapiens inositol-trisphosphate 3-kinase A (ITPKA)	1	3706	NM_002220	NP_002211.1	ENSG00000137825	"ENST00000425927,ENST00000260386,ENST00000462816,ENST00000491007"	"ENSP00000396560,ENSP00000260386"
PH_hs_0000355	3154.08	2973.17	2269.17	2276.79	3476.22	3205.87	2182.81	2066.51	-0.430027	0.0044917	-0.0978928	0.141257	0.124508	0.174774	NFKBIL1	Homo sapiens nuclear factor of kappa light polypeptide gene enhancer in B-cells inhibitor-like 1 (NFKBIL1)	1	4795	"NM_001144963,NM_001144962,NM_001144961,NM_005007"	"NP_001138435.1,NP_001138434.1,NP_001138433.1,NP_004998.3"	ENSG00000227565	"ENST00000453377,ENST00000432160,ENST00000451911,ENST00000480619,ENST00000463565"	"ENSP00000395977,ENSP00000411611,ENSP00000413643"
PH_hs_0000356	24499.4	26114.3	20918.8	26304.6	17507.2	16454.2	24906.6	23799	-0.108735	0.513347	0.0536581	0.732592	-0.575589	0.00358526	JUND	Homo sapiens jun D proto-oncogene (JUND)	1	3727	NM_005354	NP_005345.3	ENSG00000130522	"ENST00000252818,ENST00000600972"	"ENSP00000252818,ENSP00000475153"
PH_hs_0000357	129.016	91.7012	135.232	134.858	96.8663	125.543	84.0427	138.758	0.312159	0.228296	-0.322554	0.36001	0.0198462	0.944888	KRT9	"Homo sapiens keratin 9, type I (KRT9)"	1	3857	NM_000226	NP_000217.2	ENSG00000171403	"ENST00000246662,ENST00000588431"	"ENSP00000246662,ENSP00000467932"
PH_hs_0000358	104.976	101.188	121.585	119.064	84.0727	98.4259	139.304	130.829	0.223307	0.020473	0.166111	0.0544242	-0.180133	0.186715	HAPLN1	Homo sapiens hyaluronan and proteoglycan link protein 1 (HAPLN1)	1	1404	NM_001884	NP_001875.1	ENSG00000145681	"ENST00000274341,ENST00000510978,ENST00000508307,ENST00000503117,ENST00000504713,ENST00000514416,ENST00000515590"	"ENSP00000274341,ENSP00000422592,ENSP00000421341,ENSP00000426610,ENSP00000422522,ENSP00000421726,ENSP00000423836"
PH_hs_0000361	1183.58	594.477	696.012	1626.8	1238.24	1203.21	2022.78	1361.81	0.343185	0.63335	0.641326	0.332258	0.541166	0.294209	MYOG	Homo sapiens myogenin (myogenic factor 4)	1	4656	NM_002479	NP_002470.2	ENSG00000122180	ENST00000241651	ENSP00000241651
PH_hs_0000362	65.7099	50	78.1618	66.8214	50	50	50	64.4235	0.334368	0.179245	-0.348629	0.149016	-0.197091	0.333883	NDP	Homo sapiens Norrie disease (pseudoglioma)	1	4693	NM_000266	NP_000257.1	ENSG00000124479	"ENST00000378062,ENST00000470584"	ENSP00000367301
PH_hs_0000363	145.844	137.552	125.307	137.288	118.798	126.548	142.758	170.475	-0.110866	0.245915	0.250227	0.136926	-0.208102	0.0473507	OPRL1	Homo sapiens opiate receptor-like 1 (OPRL1)	1	4987	"NM_001200019,NM_182647,NM_000913"	"NP_001186948.1,NP_872588.1,NP_000904.1"	ENSG00000277044	"ENST00000615600,ENST00000627060,ENST00000625570"	"ENSP00000478920,ENSP00000485794,ENSP00000487083"
PH_hs_0000365	145.844	161.268	192.303	157.942	108.746	145.63	155.422	156.599	0.184444	0.272873	-0.159756	0.282966	-0.285304	0.237574	CPA1	Homo sapiens carboxypeptidase A1 (pancreatic)	1	1357	NM_001868	NP_001859.1	ENSG00000091704	"ENST00000481342,ENST00000011292,ENST00000491460,ENST00000604896,ENST00000476062,ENST00000484324,ENST00000470838,ENST00000479106,ENST00000478096"	"ENSP00000420218,ENSP00000011292,ENSP00000475021,ENSP00000419408,ENSP00000419497"
PH_hs_0000366	2012.97	2612.69	3826.21	4611.89	2080.8	832.603	4104.28	3768.28	0.873206	0.0209687	-0.0951191	0.508474	-0.801011	0.267325	PRKCG	"Homo sapiens protein kinase C, gamma (PRKCG)"	1	5582	NM_002739	NP_002730.1	ENSG00000126583	"ENST00000479081,ENST00000474397,ENST00000263431,ENST00000419486"	"ENSP00000471544,ENSP00000471271,ENSP00000263431,ENSP00000387919"
PH_hs_0000367	98.5648	124.903	86.8464	137.288	50	234.013	50.6559	101.095	-0.0231084	0.944932	-0.60961	0.303762	-0.0366852	0.971808	PRKD1	Homo sapiens protein kinase D1 (PRKD1)	1	5587	NM_002742	NP_002733.2	ENSG00000184304	"ENST00000331968,ENST00000415220,ENST00000490795,ENST00000546371,ENST00000551644,ENST00000468370,ENST00000547441,ENST00000549503,ENST00000616995"	"ENSP00000333568,ENSP00000390535,ENSP00000447723,ENSP00000447333,ENSP00000446866,ENSP00000482645"
PH_hs_0000368	1671.6	1875.92	1116.6	1046.06	2290.98	2071.97	1117.88	1013.93	-0.712376	0.00421496	-0.0216743	0.800891	0.29907	0.0609825	PPP4C	"Homo sapiens protein phosphatase 4, catalytic subunit (PPP4C)"	1	5531	NM_002720	NP_002711.1	ENSG00000149923	"ENST00000563732,ENST00000279387,ENST00000567040,ENST00000568810,ENST00000563597,ENST00000564966,ENST00000563200,ENST00000566749,ENST00000562664,ENST00000567828,ENST00000567642,ENST00000562222,ENST00000561610,ENST00000627746"	"ENSP00000455394,ENSP00000279387,ENSP00000458079,ENSP00000461609,ENSP00000457089,ENSP00000457915,ENSP00000455995,ENSP00000486140"
PH_hs_0000369	60.1005	50	50	50	50	50	50	50	-0.132725	0.339058	0	1	-0.132725	0.342392	PGR	Homo sapiens progesterone receptor (PGR)	1	5241	"NR_073143,NR_073141,NR_073142,NM_001271162,NM_001271161,NM_001202474,NM_000926"	"-,-,-,NP_001258091.1,NP_001258090.1,NP_001189403.1,NP_000917.3"	ENSG00000082175	"ENST00000325455,ENST00000534013,ENST00000533207,ENST00000528960,ENST00000534780,ENST00000526300,ENST00000263463,ENST00000530764,ENST00000632634,ENST00000619228,ENST00000617858"	"ENSP00000325120,ENSP00000436561,ENSP00000432914,ENSP00000432352,ENSP00000436803,ENSP00000263463,ENSP00000487607,ENSP00000482698,ENSP00000481227"
PH_hs_0000371	75.326	74.3096	73.1991	75.326	50	72.3129	64.4711	82.2639	-0.0108609	0.830124	-0.0280305	0.863546	-0.315257	0.264885	EPHB3	Homo sapiens EPH receptor B3 (EPHB3)	1	2049	NM_004443	NP_004434.2	ENSG00000182580	"ENST00000330394,ENST00000482987,ENST00000473079"	ENSP00000332118
PH_hs_0000372	65.7099	62.4517	74.4398	50	50	50	51.8072	80.2816	-0.0704244	0.789374	0.0801098	0.834668	-0.357497	0.00511853	MMP13	Homo sapiens matrix metallopeptidase 13 (MMP13)	1	4322	NM_002427	NP_002418.1	ENSG00000137745	"ENST00000260302,ENST00000340273,ENST00000615555"	"ENSP00000260302,ENSP00000339672,ENSP00000482883"
PH_hs_0000373	106.578	90.9107	96.7717	82.6156	60.313	107.465	96.7067	87.2196	-0.138645	0.39344	0.038634	0.764363	-0.290013	0.489733	MST1R	Homo sapiens macrophage stimulating 1 receptor (MST1R)	1	4486	"NM_002447,NM_001244937"	"NP_002438.2,NP_001231866.1"	ENSG00000164078	"ENST00000296474,ENST00000411578,ENST00000344206,ENST00000434765,ENST00000440292,ENST00000463789,ENST00000490053,ENST00000467110,ENST00000468525,ENST00000493535,ENST00000485044,ENST00000497001,ENST00000621387,ENST00000612032,ENST00000613534"	"ENSP00000296474,ENSP00000407926,ENSP00000341325,ENSP00000393294,ENSP00000414792,ENSP00000482642,ENSP00000481084,ENSP00000482827"
PH_hs_0000374	9128.07	10393.1	1176.15	1056.99	21866.2	18174.7	1051.11	997.078	-3.12691	9.65764e-05	-0.123173	0.220024	1.03331	0.00656842	S100P	Homo sapiens S100 calcium binding protein P (S100P)	1	6286	NM_005980	NP_005971.1	ENSG00000163993	"ENST00000296370,ENST00000513778"	ENSP00000296370
PH_hs_0000376	80.9354	80.6338	116.622	83.8305	53.0023	72.3129	84.0427	105.06	0.291546	0.241437	-0.0734921	0.778322	-0.383923	0.145373	SP4	Homo sapiens Sp4 transcription factor (SP4)	1	6671	NM_003112	NP_003103.2	ENSG00000105866	"ENST00000222584,ENST00000432066,ENST00000448246,ENST00000440636"	"ENSP00000222584,ENSP00000393623,ENSP00000390817"
PH_hs_0000377	68.1139	67.1948	85.6058	86.2604	50	50	77.1351	86.2284	0.345053	0.00428896	-0.0754274	0.392942	-0.436222	0.00130783	CNTN2	Homo sapiens contactin 2 (axonal)	1	6900	NM_005076	NP_005067.1	ENSG00000184144	"ENST00000331830,ENST00000532366,ENST00000530117,ENST00000481872,ENST00000527340,ENST00000530594,ENST00000525433"	ENSP00000330633
PH_hs_0000378	79.3327	75.1001	84.3651	97.1948	57.5715	79.3434	110.522	92.1752	0.230398	0.103855	0.156557	0.348591	-0.191633	0.414387	CD3E	"Homo sapiens CD3e molecule, epsilon (CD3-TCR complex)"	1	916	NM_000733	NP_000724.1	ENSG00000198851	"ENST00000361763,ENST00000529713,ENST00000528435,ENST00000526146,ENST00000528600,ENST00000531913"	"ENSP00000354566,ENSP00000433975"
PH_hs_0000379	91.3528	70.3569	74.4398	52.2422	50	60.2608	52.9584	70.3703	-0.362426	0.263687	-0.0307311	0.916948	-0.546497	0.0755676	TFAP4	Homo sapiens transcription factor AP-4 (activating enhancer binding protein 4)	1	7023	NM_003223	NP_003214.1	ENSG00000090447	"ENST00000575672,ENST00000204517,ENST00000575320,ENST00000574639,ENST00000573476,ENST00000575300,ENST00000572393"	"ENSP00000204517,ENSP00000461352,ENSP00000460067,ENSP00000459390"
PH_hs_0000380	145.844	105.931	303.962	309.808	118.798	116.504	288.969	263.641	1.30386	0.00692164	-0.152891	0.106086	-0.0793247	0.716717	TNP1	Homo sapiens transition protein 1 (during histone to protamine replacement)	1	7141	NM_003284	NP_003275.1	ENSG00000118245	ENST00000236979	ENSP00000236979
PH_hs_0000381	52.8885	50	50	50	50	50	50	50	-0.0405123	0.507294	0	1	-0.0405123	0.454781	TRHR	Homo sapiens thyrotropin-releasing hormone receptor (TRHR)	1	7201	NM_003301	NP_003292.1	ENSG00000174417	"ENST00000518632,ENST00000311762"	"ENSP00000430711,ENSP00000309818"
PH_hs_0000382	216.362	249.016	285.353	266.071	208.354	225.978	233.708	214.084	0.247435	0.0946316	-0.300835	0.0291507	-0.0972334	0.422594	CCNO	Homo sapiens cyclin O (CCNO)	1	10309	NM_021147	NP_066970.3	ENSG00000152669	"ENST00000501463,ENST00000282572"	"ENSP00000422485,ENSP00000282572"
PH_hs_0000383	1246.89	1106.74	846.132	903.912	1319.58	1181.11	1015.42	1034.74	-0.425717	0.0188662	0.229069	0.0254713	0.0877878	0.465048	ZBTB6	Homo sapiens zinc finger and BTB domain containing 6 (ZBTB6)	1	10773	NM_006626	NP_006617.1	ENSG00000186130	ENST00000373659	ENSP00000362763
PH_hs_0000384	3258.25	3430.89	1764.22	1946.33	4192.67	4073.63	2302.54	2039.75	-0.851447	0.0017203	0.225916	0.108304	0.305752	0.00962517	COPB1	"Homo sapiens coatomer protein complex, subunit beta 1 (COPB1)"	1	1315	"NM_001144062,NM_001144061,NM_016451"	"NP_001137534.1,NP_001137533.1,NP_057535.1"	ENSG00000129083	"ENST00000532088,ENST00000525214,ENST00000249923,ENST00000439561,ENST00000526527,ENST00000526191,ENST00000534234,ENST00000529866,ENST00000534771,ENST00000533096,ENST00000533533,ENST00000529210"	"ENSP00000249923,ENSP00000397873,ENSP00000436383,ENSP00000431530,ENSP00000436401"
PH_hs_0000385	11794.1	12432.6	11169.7	12413	11486.9	11099	13699	14663.8	-0.0403797	0.655238	0.267442	0.0489771	-0.100889	0.142846	HLTF	Homo sapiens helicase-like transcription factor (HLTF)	1	6596	"NM_003071,NM_139048"	"NP_003062.2,NP_620636.1"	ENSG00000071794	"ENST00000465259,ENST00000310053,ENST00000392912,ENST00000494055,ENST00000467858,ENST00000472830,ENST00000497427,ENST00000493881,ENST00000481663"	"ENSP00000420745,ENSP00000308944,ENSP00000376644,ENSP00000420429,ENSP00000420106"
PH_hs_0000386	4871.35	5445.15	3936.62	4582.74	5042.53	4505.5	4841.09	4257.9	-0.278063	0.102724	0.0961533	0.492789	-0.111729	0.356693	JOSD1	Homo sapiens Josephin domain containing 1 (JOSD1)	1	9929	NM_014876	NP_055691.1	ENSG00000100221	"ENST00000216039,ENST00000545590,ENST00000482442,ENST00000427389,ENST00000412832,ENST00000417712,ENST00000456626,ENST00000462610,ENST00000490169,ENST00000493939"	"ENSP00000216039,ENSP00000444798,ENSP00000410010,ENSP00000415189,ENSP00000393131,ENSP00000405182"
PH_hs_0000388	2734.97	2572.38	1607.9	1871	2946.2	2616.32	2048.11	2078.4	-0.612821	0.0104233	0.250391	0.0829612	0.065883	0.509281	KIF14	Homo sapiens kinesin family member 14 (KIF14)	1	9928	NM_014875	NP_055690.1	ENSG00000118193	"ENST00000367350,ENST00000614960"	"ENSP00000356319,ENSP00000483069"
PH_hs_0000389	2568.3	2691.75	1815.09	1994.92	2687.58	2557.07	2251.88	1777.1	-0.466489	0.00873969	0.072141	0.673988	-0.00427717	0.940584	ADGRE5	Homo sapiens adhesion G protein-coupled receptor E5 (ADGRE5)	1	976	"NM_001025160,NM_001784,NM_078481"	"NP_001020331.1,NP_001775.2,NP_510966.1"	ENSG00000123146	"ENST00000587728,ENST00000358600,ENST00000587535,ENST00000587606,ENST00000586517,ENST00000591080,ENST00000357355,ENST00000592261,ENST00000242786,ENST00000591737,ENST00000593028,ENST00000586849,ENST00000590567,ENST00000587319,ENST00000592341,ENST00000591565"	"ENSP00000351413,ENSP00000465800,ENSP00000467351,ENSP00000349918,ENSP00000467478,ENSP00000242786"
PH_hs_0000390	5481.17	5060.17	4290.21	4415.07	4956.63	5394.34	4369.07	4064.63	-0.27509	0.0253093	-0.0465183	0.488184	-0.0264301	0.757775	ARHGAP4	Homo sapiens Rho GTPase activating protein 4 (ARHGAP4)	1	393	"NM_001164741,NM_001666"	"NP_001158213.1,NP_001657.3"	ENSG00000089820	"ENST00000393721,ENST00000370028,ENST00000420383,ENST00000350060,ENST00000494397,ENST00000466928,ENST00000370016,ENST00000470209,ENST00000494302,ENST00000404127,ENST00000454164,ENST00000467421,ENST00000442172,ENST00000461739,ENST00000494813,ENST00000422918,ENST00000463905,ENST00000461052,ENST00000418750,ENST00000488269,ENST00000460782,ENST00000442262,ENST00000422091,ENST00000470979"	"ENSP00000377322,ENSP00000359045,ENSP00000397533,ENSP00000203786,ENSP00000359033,ENSP00000385042,ENSP00000412437,ENSP00000408656,ENSP00000398019,ENSP00000473840,ENSP00000411712,ENSP00000473936,ENSP00000398259,ENSP00000413782"
PH_hs_0000391	3166.9	3890.19	3594.2	3418.83	3553.9	3159.67	3192.47	2980.33	-0.00186799	0.989622	-0.184513	0.060283	-0.0668655	0.683534	LLGL2	Homo sapiens lethal giant larvae homolog 2 (Drosophila)	1	3993	"NM_004524,NM_001031803"	"NP_004515.2,NP_001026973.1"	ENSG00000073350	"ENST00000580578,ENST00000167462,ENST00000375227,ENST00000392550,ENST00000578363,ENST00000579392,ENST00000577200,ENST00000578536,ENST00000580925,ENST00000581713,ENST00000583658,ENST00000545227,ENST00000582860,ENST00000580027,ENST00000578638,ENST00000577500,ENST00000578719,ENST00000579092,ENST00000583514,ENST00000582393,ENST00000578034,ENST00000577211"	"ENSP00000464598,ENSP00000167462,ENSP00000364375,ENSP00000376333,ENSP00000464603,ENSP00000463721,ENSP00000464397,ENSP00000464451,ENSP00000461953,ENSP00000463390,ENSP00000464483,ENSP00000463501,ENSP00000463150,ENSP00000462439"
PH_hs_0000392	65.7099	50	86.8464	116.634	116.057	116.504	50	70.3703	0.812171	0.0442107	-0.762742	0.0667931	1.02052	0.0110484	PPBPP2	Homo sapiens pro-platelet basic protein pseudogene 2 (PPBPP2)	1	10895	NR_026769	-	ENSG00000248848	"ENST00000513150,ENST00000514391"
PH_hs_0000393	14961	14738.6	15019.5	13347.3	18273	14904.5	13625.3	14420	-0.0687142	0.464939	-0.0145124	0.876519	0.152327	0.326216	PRKAG1	"Homo sapiens protein kinase, AMP-activated, gamma 1 non-catalytic subunit (PRKAG1)"	1	5571	"NM_001206710,NM_001206709,NM_002733"	"NP_001193639.1,NP_001193638.1,NP_002724.1"	ENSG00000181929	"ENST00000552657,ENST00000547125,ENST00000547082,ENST00000548605,ENST00000548857,ENST00000552463,ENST00000550448,ENST00000551121,ENST00000549726,ENST00000548950,ENST00000552793,ENST00000550125,ENST00000551696,ENST00000551770,ENST00000552212,ENST00000546531,ENST00000548065,ENST00000316299,ENST00000547306,ENST00000548362"	"ENSP00000450273,ENSP00000448290,ENSP00000449104,ENSP00000448739,ENSP00000448251,ENSP00000449637,ENSP00000450112,ENSP00000447671,ENSP00000449121,ENSP00000448972,ENSP00000447637,ENSP00000447433,ENSP00000323867,ENSP00000448873,ENSP00000446987"
PH_hs_0000394	2607.56	3068.04	3101.66	3886.58	2712.26	2190.48	3328.32	2976.37	0.295761	0.180829	-0.141596	0.424548	-0.214638	0.293449	CSN1S1	Homo sapiens casein alpha s1 (CSN1S1)	1	1446	"NM_001025104,NM_001890"	"NP_001020275.1,NP_001881.1"	ENSG00000126545	"ENST00000246891,ENST00000507763,ENST00000507772,ENST00000505782,ENST00000633258,ENST00000510936"	"ENSP00000246891,ENSP00000422611,ENSP00000427490,ENSP00000426684,ENSP00000487633,ENSP00000421314"
PH_hs_0000395	207.547	136.761	121.585	122.708	100.522	204.887	88.6478	196.244	-0.463949	0.161759	0.110803	0.829424	-0.231383	0.679012	REG1P	Homo sapiens regenerating islet-derived 1 pseudogene (REG1P)	1	5969	NR_002714	-	NA	NA	NA
PH_hs_0000396	1494.5	1627.7	1001.22	856.529	2175.84	1875.11	909.504	898.956	-0.752084	0.00718182	-0.0344263	0.752733	0.373028	0.0463979	PCBD1	Homo sapiens pterin-4 alpha-carbinolamine dehydratase/dimerization cofactor of hepatocyte nuclear factor 1 alpha (PCBD1)	1	5092	NM_000281	NP_000272.1	ENSG00000166228	"ENST00000493961,ENST00000299299,ENST00000493228"	ENSP00000299299
PH_hs_0000397	1598.67	1377.89	2171.16	2455.38	1504.17	1406.08	2878.18	2638.39	0.63754	0.0138462	0.255199	0.0779291	-0.0293423	0.798076	REN	Homo sapiens renin (REN)	1	5972	NM_000537	NP_000528.1	ENSG00000143839	ENST00000272190	ENSP00000272190
PH_hs_0000398	50	50	66.9958	50	50	50	50	57.4856	0.211071	0.322176	-0.110435	0.611454	0	1	CYLC2	"Homo sapiens cylicin, basic protein of sperm head cytoskeleton 2 (CYLC2)"	1	1539	NM_001340	NP_001331.1	ENSG00000155833	"ENST00000374798,ENST00000487798,ENST00000590560,ENST00000612124"	"ENSP00000420256,ENSP00000417674,ENSP00000478399"
PH_hs_0000399	1264.51	1130.45	909.406	1304.84	1165.14	1084.69	1443.69	1390.56	-0.134308	0.596938	0.379279	0.180739	-0.0888491	0.387158	MECP2	Homo sapiens methyl CpG binding protein 2 (MECP2)	1	4204	NM_004992	NP_004983.1	ENSG00000169057	"ENST00000303391,ENST00000453960,ENST00000628176,ENST00000407218,ENST00000486506,ENST00000369957,ENST00000496908,ENST00000631210,ENST00000481807,ENST00000488293,ENST00000463644,ENST00000460227,ENST00000415944,ENST00000626422,ENST00000625300,ENST00000630151,ENST00000627864,ENST00000629277,ENST00000611468,ENST00000622433,ENST00000619732"	"ENSP00000301948,ENSP00000395535,ENSP00000486978,ENSP00000384865,ENSP00000358973,ENSP00000416267,ENSP00000486089,ENSP00000479736,ENSP00000484470,ENSP00000480973"
PH_hs_0000401	11710	9868.16	7948.93	9689.11	13091.6	11765.9	10011.4	9556.49	-0.292662	0.16652	0.156467	0.302564	0.207331	0.206956	CASP6	"Homo sapiens caspase 6, apoptosis-related cysteine peptidase (CASP6)"	1	839	"NM_001226,NM_032992"	"NP_001217.2,NP_116787.1"	ENSG00000138794	"ENST00000352981,ENST00000265164,ENST00000507550,ENST00000505117,ENST00000510324,ENST00000508203,ENST00000503684,ENST00000505486"	"ENSP00000285333,ENSP00000265164,ENSP00000427669,ENSP00000424080"
PH_hs_0000402	250.018	278.266	292.797	336.537	213.837	79.3434	299.33	303.286	0.251084	0.111974	-0.0591228	0.560828	-1.0179	0.198819	IRX3	Homo sapiens iroquois homeobox 3 (IRX3)	1	79191	NM_024336	NP_077312.2	ENSG00000177508	"ENST00000329734,ENST00000558054,ENST00000558180"	"ENSP00000331608,ENSP00000463991"
PH_hs_0000403	113.79	95.6538	83.1244	88.6903	78.5897	86.3738	72.53	97.1309	-0.28104	0.0974015	-0.03277	0.867761	-0.340598	0.0770512	CASK	Homo sapiens calcium/calmodulin-dependent serine protein kinase (MAGUK family)	1	8573	"NM_001126055,NM_001126054,NM_003688"	"NP_001119527.1,NP_001119526.1,NP_003679.2"	ENSG00000147044	"ENST00000421587,ENST00000378163,ENST00000378179,ENST00000378168,ENST00000378158,ENST00000378166,ENST00000442742,ENST00000472704,ENST00000378154,ENST00000469265,ENST00000486402,ENST00000468986,ENST00000477823"	"ENSP00000400526,ENSP00000367405,ENSP00000367421,ENSP00000367410,ENSP00000367400,ENSP00000367408,ENSP00000398007,ENSP00000367396"
PH_hs_0000404	9725.06	8663.39	1411.87	1660.82	14594.8	11040.8	1808.65	1750.34	-2.58357	0.000263335	0.216519	0.131231	0.467758	0.0930058	PHGDH	Homo sapiens phosphoglycerate dehydrogenase (PHGDH)	1	26227	NM_006623	NP_006614.2	ENSG00000092621	"ENST00000493622,ENST00000496756,ENST00000369409,ENST00000462324,ENST00000369407,ENST00000469443,ENST00000482968"	"ENSP00000358417,ENSP00000358415"
PH_hs_0000405	1362.28	1136.78	843.651	939.145	1229.11	1735.51	1184.66	1129.89	-0.483417	0.0353188	0.378257	0.0173731	0.230998	0.41002	FAM63A	"Homo sapiens family with sequence similarity 63, member A (FAM63A)"	1	55793	"NM_001163260,NM_001163259,NM_018379,NM_001163258,NM_001040217"	"NP_001156732.1,NP_001156731.1,NP_060849.2,NP_001156730.1,NP_001035307.1"	ENSG00000143409	"ENST00000312210,ENST00000361936,ENST00000361738,ENST00000493834,ENST00000497067,ENST00000470877,ENST00000622754"	"ENSP00000310923,ENSP00000354814,ENSP00000354669,ENSP00000437174,ENSP00000451524,ENSP00000481304"
PH_hs_0000406	9025.49	9800.96	7958.85	6327.38	7217.46	7886.13	6411.43	6843.76	-0.40638	0.0742279	-0.0993675	0.544788	-0.318061	0.0324549	HDAC2	Homo sapiens histone deacetylase 2 (HDAC2)	1	3066	"NM_001527,NR_033441,NR_073443"	"NP_001518.3,-,-"	ENSG00000196591	"ENST00000519065,ENST00000523334,ENST00000519108,ENST00000368632,ENST00000520746,ENST00000518756,ENST00000425835,ENST00000523628,ENST00000521610,ENST00000522371,ENST00000521163,ENST00000518690,ENST00000523240,ENST00000521233,ENST00000520895,ENST00000524334,ENST00000520170"	"ENSP00000430432,ENSP00000430008,ENSP00000357621,ENSP00000417026,ENSP00000427861,ENSP00000429901,ENSP00000428599,ENSP00000428024,ENSP00000428653,ENSP00000429236,ENSP00000428861,ENSP00000428989"
PH_hs_0000408	6287.32	6213.55	5850.97	5284.97	7757.53	9103.4	6188.08	6161.86	-0.168646	0.1077	0.151144	0.122645	0.427071	0.0287874	TBC1D13	"Homo sapiens TBC1 domain family, member 13 (TBC1D13)"	1	54662	NM_018201	NP_060671.3	ENSG00000107021	"ENST00000372648,ENST00000475097,ENST00000466056,ENST00000223865"	"ENSP00000361731,ENSP00000223865"
PH_hs_0000409	1211.63	1045.87	296.519	312.238	1129.5	1142.95	338.474	342.931	-1.88737	0.000357586	0.163097	0.0442965	0.0133969	0.897773	SLC39A11	"Homo sapiens solute carrier family 39, member 11 (SLC39A11)"	1	201266	"NM_001159770,NM_139177"	"NP_001153242.1,NP_631916.2"	ENSG00000133195	"ENST00000255559,ENST00000542342,ENST00000579988,ENST00000582769,ENST00000581581,ENST00000579319,ENST00000583715,ENST00000579491,ENST00000584129,ENST00000579732,ENST00000580557,ENST00000583146,ENST00000582179,ENST00000581005,ENST00000579018,ENST00000578620,ENST00000583507"	"ENSP00000255559,ENSP00000445829,ENSP00000463467,ENSP00000463083,ENSP00000463822,ENSP00000462332,ENSP00000464302,ENSP00000464525,ENSP00000462200,ENSP00000463462,ENSP00000462816,ENSP00000462010"
PH_hs_0000410	2748.6	2288.58	2499.94	2716.59	3327.27	3551.37	2742.33	2714.71	0.0552723	0.691512	0.0662533	0.362676	0.454783	0.0380723	PKIG	"Homo sapiens protein kinase (cAMP-dependent, catalytic)"	1	11142	"NM_007066,NM_181805,NM_181804"	"NP_008997.1,NP_861521.1,NP_861520.1"	ENSG00000168734	"ENST00000372894,ENST00000372892,ENST00000372891,ENST00000372889,ENST00000372887,ENST00000477390,ENST00000372886,ENST00000349959"	"ENSP00000361985,ENSP00000361983,ENSP00000361981,ENSP00000361980,ENSP00000361978,ENSP00000361977,ENSP00000338067"
PH_hs_0000411	19957.4	20548.2	24758.7	21214	20335.5	18188.7	17978.2	19661.1	0.178508	0.179919	-0.285678	0.084342	-0.0744433	0.410242	PLIN2	Homo sapiens perilipin 2 (PLIN2)	1	123	"NR_038064,NM_001122"	"-,NP_001113.2"	ENSG00000147872	"ENST00000464326,ENST00000276914,ENST00000434144,ENST00000380465,ENST00000380464,ENST00000475923,ENST00000472715,ENST00000494753"	"ENSP00000276914,ENSP00000403421,ENSP00000369832,ENSP00000369831"
PH_hs_0000413	15451.4	13839.8	8240.48	10580.9	16199.5	14149.2	12121.7	11484.2	-0.647151	0.0309179	0.337495	0.11944	0.0500571	0.684414	STOML2	Homo sapiens stomatin (EPB72)	1	30968	NM_013442	NP_038470.1	ENSG00000165283	"ENST00000356493,ENST00000488050,ENST00000487490,ENST00000452248,ENST00000619795"	"ENSP00000348886,ENSP00000434531,ENSP00000395743,ENSP00000481672"
PH_hs_0000414	3307.93	3755.8	5681	4566.94	3029.36	3036.14	4448.51	4629.57	0.531162	0.0423669	-0.166585	0.309605	-0.216899	0.0865921	TMEM98	Homo sapiens transmembrane protein 98 (TMEM98)	1	26022	"NM_001033504,NM_015544"	"NP_001028676.1,NP_056359.2"	ENSG00000006042	"ENST00000394642,ENST00000579849,ENST00000395149,ENST00000261713,ENST00000582227,ENST00000578289,ENST00000439138,ENST00000583437,ENST00000583120"	"ENSP00000378138,ENSP00000463245,ENSP00000398446,ENSP00000261713,ENSP00000464537,ENSP00000406394,ENSP00000463539"
PH_hs_0000415	368.616	371.548	307.684	300.089	392.948	377.634	336.171	323.109	-0.284413	0.00830989	0.117187	0.0855243	0.0578302	0.253927	RAB11FIP4	Homo sapiens RAB11 family interacting protein 4 (class II)	1	84440	NM_032932	NP_116321.2	ENSG00000131242	"ENST00000621161,ENST00000581280,ENST00000582009,ENST00000579908,ENST00000394744,ENST00000583755,ENST00000579589,ENST00000578694,ENST00000585058,ENST00000581460,ENST00000578148"	"ENSP00000482620,ENSP00000463206,ENSP00000378227,ENSP00000465929,ENSP00000466538,ENSP00000463616"
PH_hs_0000416	249.217	231.625	331.257	313.453	275.978	302.308	287.818	276.526	0.423506	0.00887127	-0.191817	0.039794	0.265691	0.046756	UBFD1	Homo sapiens ubiquitin family domain containing 1 (UBFD1)	1	56061	NM_019116	NP_061989.2	ENSG00000103353	"ENST00000395878,ENST00000567212,ENST00000567264,ENST00000571064,ENST00000566669,ENST00000569919,ENST00000563366,ENST00000565634,ENST00000564106,ENST00000566136"	"ENSP00000379217,ENSP00000456292,ENSP00000457713"
PH_hs_0000417	10190.6	9484.75	4426.69	5555.9	11286.8	8974.84	5800.1	5867.5	-0.987268	0.00694506	0.234288	0.192424	0.0338311	0.836631	LSM10	"Homo sapiens LSM10, U7 small nuclear RNA associated (LSM10)"	1	84967	NM_032881	NP_116270.1	ENSG00000181817	"ENST00000476041,ENST00000315732,ENST00000489912"	ENSP00000319341
PH_hs_0000418	2782.25	2739.97	3395.7	3413.97	3738.49	4425.15	3541.31	3361.92	0.302372	0.00628497	0.0192051	0.716967	0.558885	0.0164342	SRSF10	Homo sapiens serine/arginine-rich splicing factor 10 (SRSF10)	1	10772	"NM_001191005,NM_054016"	"NP_001177934.1,NP_473357.1"	ENSG00000188529	"ENST00000344989,ENST00000453840,ENST00000341154,ENST00000484146,ENST00000473858,ENST00000374452,ENST00000374453,ENST00000343255,ENST00000492112,ENST00000485841,ENST00000338597,ENST00000495785,ENST00000473754,ENST00000497214,ENST00000485292,ENST00000469303"	"ENSP00000342913,ENSP00000388991,ENSP00000419813,ENSP00000473293,ENSP00000363576,ENSP00000363577,ENSP00000344149,ENSP00000420195,ENSP00000473291"
PH_hs_0000419	890.289	973.139	571.946	549.151	813.312	932.033	610.173	562.963	-0.73192	0.00208382	0.0645889	0.393475	-0.096365	0.427168	NLK	Homo sapiens nemo-like kinase (NLK)	1	51701	NM_016231	NP_057315.3	ENSG00000087095	"ENST00000583517,ENST00000407008,ENST00000582037,ENST00000496808,ENST00000584188,ENST00000584878"	"ENSP00000384625,ENSP00000464656,ENSP00000433117"
PH_hs_0000420	3614.85	3153.41	2934.17	3603.5	4440.32	3508.18	3513.68	3631.51	-0.0542496	0.744945	0.1356	0.369327	0.225269	0.280057	C2orf47	Homo sapiens chromosome 2 open reading frame 47 (C2orf47)	1	79568	NM_024520	NP_078796.2	ENSG00000162972	"ENST00000392290,ENST00000435773,ENST00000469156,ENST00000295079"	"ENSP00000376111,ENSP00000396846,ENSP00000295079"
PH_hs_0000421	2680.48	2752.62	2095.48	2158.94	2415.26	2609.29	2380.83	2433.23	-0.352846	0.00554014	0.178365	0.0257237	-0.113729	0.156565	LPGAT1	Homo sapiens lysophosphatidylglycerol acyltransferase 1 (LPGAT1)	1	9926	NM_014873	NP_055688.1	ENSG00000123684	"ENST00000366997,ENST00000366996,ENST00000498690,ENST00000488600"	"ENSP00000355964,ENSP00000355963"
PH_hs_0000422	28813.8	24593.3	25563.9	27901	32387.2	28595.8	24252.7	26149	0.00469833	0.970032	-0.0847611	0.355204	0.193099	0.231061	HPCAL1	Homo sapiens hippocalcin-like 1 (HPCAL1)	1	3241	"NM_001258359,NM_001258358,NM_001258357,NM_134421,NM_002149"	"NP_001245288.1,NP_001245287.1,NP_001245286.1,NP_602293.1,NP_002140.2"	ENSG00000115756	"ENST00000423674,ENST00000307845,ENST00000381765,ENST00000419810,ENST00000422133,ENST00000622018,ENST00000620771,ENST00000613496"	"ENSP00000413689,ENSP00000310749,ENSP00000371184,ENSP00000416359,ENSP00000388856,ENSP00000482993,ENSP00000483786,ENSP00000478231"
PH_hs_0000423	3426.53	3896.51	4255.47	3614.43	3835.36	3729.14	3642.62	3265.78	0.102079	0.490161	-0.185343	0.226424	0.0496363	0.607871	IGBP1	Homo sapiens immunoglobulin (CD79A)	1	3476	NM_001551	NP_001542.1	ENSG00000089289	"ENST00000342206,ENST00000356413"	"ENSP00000363661,ENSP00000348784"
PH_hs_0000424	5806.51	5555.83	4168.63	4670.21	6467.2	5673.55	4994.21	5308.5	-0.364306	0.0227689	0.22275	0.0790869	0.09286	0.382754	ZBTB5	Homo sapiens zinc finger and BTB domain containing 5 (ZBTB5)	1	9925	NM_014872	NP_055687.1	ENSG00000168795	ENST00000307750	ENSP00000307604
PH_hs_0000425	6844.25	6644.38	4432.89	3960.69	6664.59	5753.9	4706.39	4967.55	-0.686514	0.0035502	0.206579	0.0882924	-0.122986	0.298589	ASXL1	Homo sapiens additional sex combs like transcriptional regulator 1 (ASXL1)	1	171023	NM_015338	NP_056153.2	ENSG00000171456	"ENST00000375687,ENST00000497249,ENST00000375689,ENST00000555343,ENST00000470145,ENST00000619344,ENST00000553345,ENST00000555564,ENST00000306058,ENST00000620121,ENST00000542461,ENST00000613218"	"ENSP00000364839,ENSP00000451216,ENSP00000364841,ENSP00000480361,ENSP00000305119,ENSP00000481978,ENSP00000438654,ENSP00000480487"
PH_hs_0000427	2973.77	2890.17	1744.37	2169.87	1673.23	3106.44	1821.31	2366.82	-0.591564	0.0232585	0.0938039	0.67861	-0.362775	0.412801	MFGE8	Homo sapiens milk fat globule-EGF factor 8 protein (MFGE8)	1	4240	"NM_001114614,NM_005928"	"NP_001108086.1,NP_005919.2"	ENSG00000140545	"ENST00000558018,ENST00000268151,ENST00000268150,ENST00000566497,ENST00000560937,ENST00000542878,ENST00000558029,ENST00000617199,ENST00000613965,ENST00000560553,ENST00000559259,ENST00000559997,ENST00000558352,ENST00000559770,ENST00000559143,ENST00000558773,ENST00000557944"	"ENSP00000452734,ENSP00000268151,ENSP00000268150,ENSP00000456281,ENSP00000444332,ENSP00000452926,ENSP00000478952"
PH_hs_0000428	1369.49	1543.9	1240.66	1200.36	1346.08	1271.5	1242.22	1118.99	-0.252822	0.0593501	-0.0497293	0.552997	-0.152462	0.183942	USP5	Homo sapiens ubiquitin specific peptidase 5 (isopeptidase T)	1	8078	"NM_003481,NM_001098536"	"NP_003472.2,NP_001092006.1"	ENSG00000111667	"ENST00000229268,ENST00000389231,ENST00000542087,ENST00000535080,ENST00000537267,ENST00000541969,ENST00000542371"	"ENSP00000229268,ENSP00000373883,ENSP00000444668"
PH_hs_0000429	1017.7	880.648	586.834	807.932	935.765	1374.95	1015.42	967.344	-0.459311	0.119452	0.525425	0.0745889	0.260823	0.381938	RAB26	"Homo sapiens RAB26, member RAS oncogene family (RAB26)"	1	25837	NM_014353	NP_055168.2	ENSG00000167964	"ENST00000565592,ENST00000541451,ENST00000564426,ENST00000562735,ENST00000210187,ENST00000561600,ENST00000567145,ENST00000566724"	"ENSP00000454373,ENSP00000441580,ENSP00000210187,ENSP00000455675"
PH_hs_0000430	51.2858	50	52.1079	50	50	50	50	50	0.0114711	0.837298	-0.0297864	0.549703	-0.0183153	0.644418	NBEA	Homo sapiens neurobeachin (NBEA)	1	26960	"NM_001204197,NM_015678"	"NP_001191126.1,NP_056493.3"	ENSG00000172915	"ENST00000379939,ENST00000497540,ENST00000379922,ENST00000461581,ENST00000537702,ENST00000400445,ENST00000310336,ENST00000629018"	"ENSP00000369271,ENSP00000369254,ENSP00000440233,ENSP00000383295,ENSP00000308534,ENSP00000486239"
PH_hs_0000432	455.963	550.998	604.203	641.486	500.781	506.191	703.426	554.042	0.312744	0.0880901	0.0039725	0.980568	0.00644896	0.960668	HMGCLL1	Homo sapiens 3-hydroxymethyl-3-methylglutaryl-CoA lyase-like 1 (HMGCLL1)	1	54511	"NM_001042406,NM_019036"	"NP_001035865.1,NP_061909.2"	ENSG00000146151	"ENST00000274901,ENST00000398661,ENST00000370852,ENST00000370850,ENST00000508459,ENST00000308161,ENST00000507223,ENST00000428842,ENST00000515546"	"ENSP00000274901,ENSP00000381654,ENSP00000359889,ENSP00000359887,ENSP00000424309,ENSP00000309737,ENSP00000412924,ENSP00000426054"
PH_hs_0000433	4046.77	4162.13	2111.61	1949.97	3819.82	3713.07	2227.71	2185.44	-1.01615	0.000611164	0.120846	0.142273	-0.123987	0.0589157	LMO4	Homo sapiens LIM domain only 4 (LMO4)	1	8543	NM_006769	NP_006760.1	ENSG00000143013	"ENST00000370544,ENST00000495705,ENST00000370542,ENST00000489303"	"ENSP00000359575,ENSP00000359573"
PH_hs_0000434	137.029	127.275	117.863	132.428	114.229	200.869	90.9504	118.936	-0.0800565	0.448609	-0.264492	0.232386	0.197878	0.611916	FKBP10	"Homo sapiens FK506 binding protein 10, 65 kDa (FKBP10)"	1	60681	NM_021939	NP_068758.3	ENSG00000141756	"ENST00000585664,ENST00000585922,ENST00000429461,ENST00000321562,ENST00000489591,ENST00000487489,ENST00000455106,ENST00000490938,ENST00000464180"	"ENSP00000468703,ENSP00000466097,ENSP00000408232,ENSP00000317232,ENSP00000466352,ENSP00000416822"
PH_hs_0000435	7151.96	8039.66	8055.63	9606.49	7604.01	7493.43	8776.13	7771.46	0.214266	0.203888	-0.0911175	0.539459	-0.00654421	0.939228	NDEL1	Homo sapiens nudE neurodevelopment protein 1-like 1 (NDEL1)	1	81565	"NM_001025579,NM_030808"	"NP_001020750.1,NP_110435.1"	ENSG00000166579	"ENST00000582812,ENST00000579150,ENST00000580237,ENST00000582665,ENST00000579880,ENST00000334527,ENST00000585098,ENST00000380025,ENST00000402554,ENST00000584866,ENST00000582490,ENST00000580738,ENST00000583066,ENST00000580012,ENST00000581189,ENST00000582277,ENST00000581679,ENST00000583683,ENST00000578172"	"ENSP00000462052,ENSP00000464154,ENSP00000463430,ENSP00000333982,ENSP00000463492,ENSP00000369364,ENSP00000384963,ENSP00000462458,ENSP00000462759,ENSP00000463351,ENSP00000464441,ENSP00000464634"
PH_hs_0000436	4037.95	3664.1	3811.32	3972.84	2980.01	2922.65	4792.74	4916.01	0.0166893	0.839446	0.318939	0.006641	-0.382244	0.0134144	UPF2	Homo sapiens UPF2 regulator of nonsense transcripts homolog (yeast)	1	26019	"NM_015542,NM_080599"	"NP_056357.1,NP_542166.1"	ENSG00000151461	"ENST00000356352,ENST00000357604,ENST00000460569,ENST00000397053"	"ENSP00000348708,ENSP00000350221,ENSP00000380244"
PH_hs_0000438	20194.6	20772.7	27269.8	22172.6	23820.9	17578.1	22840.1	24283.7	0.263711	0.137565	-0.0622619	0.671525	-0.0013258	0.994859	PSMD1	"Homo sapiens proteasome (prosome, macropain)"	1	5707	"NM_001191037,NM_002807,NR_034059"	"NP_001177966.1,NP_002798.2,-"	ENSG00000173692	"ENST00000308696,ENST00000431051,ENST00000440838,ENST00000409643,ENST00000444007,ENST00000447633,ENST00000488354,ENST00000467792,ENST00000477120,ENST00000481003,ENST00000491229,ENST00000373635,ENST00000619128"	"ENSP00000309474,ENSP00000400483,ENSP00000406141,ENSP00000386932,ENSP00000390967,ENSP00000410061,ENSP00000362738,ENSP00000479986"
PH_hs_0000439	10430.2	10145.6	6252.94	6550.93	11546.3	10797.7	7239.19	7404.74	-0.684626	0.00105495	0.194021	0.0276262	0.118263	0.12479	SLMO2	Homo sapiens slowmo homolog 2 (Drosophila)	1	51012	"NM_001256403,NM_016045"	"NP_001243332.1,NP_057129.2"	ENSG00000101166	"ENST00000355937,ENST00000371033,ENST00000463057,ENST00000466051"	"ENSP00000348206,ENSP00000360072,ENSP00000431440"
PH_hs_0000440	11789.3	10967.8	18626.1	20998.9	9607.13	9121.47	19207.8	18897.9	0.798444	0.00343583	-0.0538612	0.55183	-0.280618	0.0240863	ST6GALNAC4	"Homo sapiens ST6 (alpha-N-acetyl-neuraminyl-2,3-beta-galactosyl-1,3)"	1	27090	"NM_175040,NM_175039"	"NP_778205.1,NP_778204.1"	ENSG00000136840	"ENST00000335791,ENST00000495983,ENST00000474282,ENST00000467674,ENST00000361444,ENST00000483438,ENST00000479747"	"ENSP00000336733,ENSP00000355130"
PH_hs_0000442	1641.14	1797.66	1595.49	1498.02	1684.19	1368.92	1512.77	1540.22	-0.151884	0.147705	-0.0183638	0.754443	-0.17786	0.303154	PLXNB2	Homo sapiens plexin B2 (PLXNB2)	1	23654	NM_012401	NP_036533.2	ENSG00000196576	"ENST00000479818,ENST00000479701,ENST00000449103,ENST00000463165,ENST00000411680,ENST00000492578,ENST00000427829,ENST00000496720,ENST00000434732,ENST00000432455,ENST00000425954,ENST00000359337,ENST00000614805,ENST00000610984"	"ENSP00000409171,ENSP00000400679,ENSP00000406048,ENSP00000415757,ENSP00000392620,ENSP00000387470,ENSP00000352288,ENSP00000478347,ENSP00000482999"
PH_hs_0000443	337.364	373.129	295.278	266.071	316.186	316.369	233.708	256.703	-0.340049	0.0384711	-0.194538	0.122203	-0.165799	0.102135	SLMAP	Homo sapiens sarcolemma associated protein (SLMAP)	1	7871	NM_007159	NP_009090.2	ENSG00000163681	"ENST00000481846,ENST00000295951,ENST00000467901,ENST00000383718,ENST00000428312,ENST00000449503,ENST00000465203,ENST00000475055,ENST00000416658,ENST00000459654,ENST00000472546,ENST00000417128,ENST00000438794,ENST00000495364,ENST00000494088,ENST00000461354,ENST00000466255,ENST00000476471,ENST00000460223,ENST00000497084,ENST00000295952"	"ENSP00000295951,ENSP00000373224,ENSP00000398661,ENSP00000412945,ENSP00000419849,ENSP00000389978,ENSP00000412829,ENSP00000391886,ENSP00000419543,ENSP00000418218,ENSP00000417541,ENSP00000420697,ENSP00000420703,ENSP00000295952"
PH_hs_0000444	4298.39	3765.28	4207.09	4399.28	4654.15	4748.55	5177.26	4445.22	0.0967678	0.374822	0.157178	0.218042	0.224726	0.0885101	ZDHHC17	"Homo sapiens zinc finger, DHHC-type containing 17 (ZDHHC17)"	1	23390	NM_015336	NP_056151.2	ENSG00000186908	"ENST00000426126,ENST00000546778,ENST00000552453,ENST00000547620,ENST00000550876,ENST00000551407,ENST00000547604,ENST00000550163,ENST00000549682,ENST00000549944,ENST00000549010,ENST00000550789,ENST00000552693,ENST00000553091,ENST00000550244,ENST00000547673"	"ENSP00000403397,ENSP00000447871,ENSP00000449551,ENSP00000446954,ENSP00000449734,ENSP00000447934,ENSP00000449728,ENSP00000449836,ENSP00000450295,ENSP00000448757"
PH_hs_0000445	6723.24	6615.92	7982.43	7262.88	10007.4	10180.1	8103.79	8216.48	0.191135	0.0745186	0.0998739	0.236076	0.597783	0.000640904	YEATS4	Homo sapiens YEATS domain containing 4 (YEATS4)	1	8089	NM_006530	NP_006521.1	ENSG00000127337	"ENST00000247843,ENST00000548020,ENST00000549685,ENST00000552949,ENST00000552955"	"ENSP00000247843,ENSP00000447199,ENSP00000448106,ENSP00000446985"
PH_hs_0000446	742.041	683.806	326.294	357.191	1147.77	928.016	384.524	368.701	-1.06111	0.00110294	0.141328	0.136017	0.534915	0.0368374	KLF6	Homo sapiens Kruppel-like factor 6 (KLF6)	1	1316	"NR_027653,NM_001160125,NM_001160124,NM_001300"	"-,NP_001153597.1,NP_001153596.1,NP_001291.3"	ENSG00000067082	"ENST00000461124,ENST00000497571,ENST00000173785,ENST00000492125,ENST00000469435,ENST00000380946,ENST00000542957"	"ENSP00000419923,ENSP00000419079,ENSP00000445301"
PH_hs_0000447	1968.09	2003.2	2857.25	2565.94	1764.61	1653.15	2372.77	2421.33	0.447507	0.0104487	-0.175871	0.100076	-0.217264	0.0286052	GMEB1	Homo sapiens glucocorticoid modulatory element binding protein 1 (GMEB1)	1	10691	"NM_024482,NM_006582"	"NP_077808.1,NP_006573.2"	ENSG00000162419	"ENST00000373816,ENST00000361872,ENST00000294409,ENST00000480454"	"ENSP00000362922,ENSP00000355186,ENSP00000294409"
PH_hs_0000448	104.174	71.1475	110.419	85.0455	77.6758	105.456	94.4042	98.122	0.170706	0.581177	-0.00986189	0.954869	0.0721506	0.826	CTDP1	"Homo sapiens CTD (carboxy-terminal domain, RNA polymerase II, polypeptide A)"	1	9150	"NM_001202504,NM_004715"	"NP_001189433.1,NP_004706.3"	ENSG00000060069	"ENST00000613122,ENST00000075430,ENST00000591598,ENST00000590635,ENST00000587623,ENST00000590599,ENST00000585951,ENST00000299543"	"ENSP00000484525,ENSP00000075430,ENSP00000465119,ENSP00000467563,ENSP00000299543"
PH_hs_0000449	2750.2	2445.89	1740.65	2180.81	3097.9	2782.04	2698.58	2597.76	-0.412704	0.0781848	0.442488	0.0515528	0.178767	0.18425	LGALS8	"Homo sapiens lectin, galactoside-binding, soluble, 8 (LGALS8)"	1	3964	"NM_006499,NM_201544,NM_201543,NM_201545"	"NP_006490.3,NP_963838.1,NP_963837.1,NP_963839.1"	ENSG00000116977	"ENST00000481485,ENST00000454943,ENST00000527974,ENST00000430527,ENST00000352231,ENST00000406509,ENST00000526589,ENST00000529489,ENST00000341872,ENST00000366584,ENST00000238181,ENST00000475670,ENST00000532826,ENST00000528782,ENST00000366583,ENST00000442397,ENST00000434231,ENST00000323938,ENST00000526634,ENST00000525042,ENST00000528259,ENST00000526652,ENST00000529796,ENST00000532640,ENST0000048958…	"ENSP00000435632,ENSP00000405504,ENSP00000431398,ENSP00000398630,ENSP00000309576,ENSP00000385999,ENSP00000435460,ENSP00000437007,ENSP00000342139,ENSP00000355543,ENSP00000238181,ENSP00000413278,ENSP00000407428,ENSP00000434860,ENSP00000437040,ENSP00000431884,ENSP00000408657,ENSP00000410843"
PH_hs_0000450	1310.99	1237.97	694.771	578.309	1406.39	1472.37	538.795	608.555	-1.00705	0.0037843	-0.146629	0.358552	0.175753	0.0542066	KLHL24	Homo sapiens kelch-like family member 24 (KLHL24)	1	54800	NM_017644	NP_060114.2	ENSG00000114796	"ENST00000242810,ENST00000493074,ENST00000437402,ENST00000454495,ENST00000461813,ENST00000473045,ENST00000468101,ENST00000427201,ENST00000482138,ENST00000454652,ENST00000481126,ENST00000475827,ENST00000468001,ENST00000476808,ENST00000492409"	"ENSP00000242810,ENSP00000417347,ENSP00000408516,ENSP00000416836,ENSP00000419120,ENSP00000420207,ENSP00000408567,ENSP00000417275,ENSP00000395012,ENSP00000418922,ENSP00000419010"
PH_hs_0000451	2972.17	3356.58	3114.06	2657.06	4060.16	3527.26	2688.22	2861.4	-0.134939	0.362173	-0.0526314	0.657969	0.260789	0.119516	COQ10A	Homo sapiens coenzyme Q10 homolog A (S. cerevisiae)	1	93058	"NM_001099337,NM_144576"	"NP_001092807.1,NP_653177.3"	ENSG00000135469	"ENST00000308197,ENST00000551566,ENST00000551911,ENST00000433805,ENST00000550071,ENST00000546614,ENST00000546544,ENST00000553234,ENST00000549545,ENST00000551814"	"ENSP00000312587,ENSP00000407843,ENSP00000446723,ENSP00000446957,ENSP00000447964"
PH_hs_0000452	47392.1	51857	38083.4	35467.6	50334.9	45773.1	39823.6	41882.2	-0.43176	0.0127681	0.152149	0.0966974	-0.0465637	0.627736	NRD1	Homo sapiens nardilysin (N-arginine dibasic convertase)	1	4898	"NM_001101662,NM_002525,NM_001242361"	"NP_001095132.1,NP_002516.2,NP_001229290.1"	ENSG00000078618	"ENST00000440943,ENST00000352171,ENST00000354831,ENST00000485608,ENST00000464385,ENST00000475310,ENST00000497358,ENST00000483007,ENST00000473805,ENST00000475715,ENST00000491410,ENST00000468722,ENST00000539524,ENST00000615102,ENST00000544028"	"ENSP00000398464,ENSP00000262679,ENSP00000346890,ENSP00000444416,ENSP00000481902,ENSP00000442262"
PH_hs_0000453	5983.61	5733.7	5467.6	7276.25	4897.23	5288.89	6624.41	6274.85	0.106811	0.587308	0.0316353	0.868844	-0.202775	0.0521866	TCP1	Homo sapiens t-complex 1 (TCP1)	1	6950	"NM_001008897,NM_030752"	"NP_001008897.1,NP_110379.2"	ENSG00000120438	"ENST00000321394,ENST00000544255,ENST00000420894,ENST00000392168,ENST00000546204,ENST00000539756,ENST00000536807,ENST00000538530,ENST00000543532,ENST00000467544,ENST00000538128,ENST00000543517,ENST00000539948,ENST00000545764,ENST00000537390,ENST00000536394,ENST00000536607,ENST00000546023"	"ENSP00000317334,ENSP00000439447,ENSP00000390159,ENSP00000376008,ENSP00000441345,ENSP00000440617,ENSP00000442185,ENSP00000444423,ENSP00000439671,ENSP00000437840,ENSP00000442856"
PH_hs_0000454	25069.9	21149.8	6230.61	7141.39	30420.6	28297.5	8210.86	7693.16	-1.78744	0.000987756	0.252766	0.0801425	0.349561	0.06326	AHCYL1	Homo sapiens adenosylhomocysteinase-like 1 (AHCYL1)	1	10768	"NM_001242676,NM_001242675,NM_001242674,NM_001242673,NM_006621"	"NP_001229605.1,NP_001229604.1,NP_001229603.1,NP_001229602.1,NP_006612.2"	ENSG00000168710	"ENST00000369799,ENST00000475081,ENST00000359172,ENST00000481423,ENST00000469401,ENST00000393614"	"ENSP00000358814,ENSP00000352092,ENSP00000377238"
PH_hs_0000455	14283.1	14363.9	4243.07	5651.88	14764.8	12987.2	6454.02	6178.71	-1.54839	0.00313739	0.366833	0.128379	-0.0487504	0.606891	TRAM1	Homo sapiens translocation associated membrane protein 1 (TRAM1)	1	23471	NM_014294	NP_055109.1	ENSG00000067167	"ENST00000521425,ENST00000262213,ENST00000521049,ENST00000520700,ENST00000518678"	"ENSP00000428052,ENSP00000262213,ENSP00000428025"
PH_hs_0000457	6134.26	6468.89	5630.13	5295.9	7528.16	6742.18	4594.72	4472.98	-0.206181	0.0491516	-0.268416	0.0160233	0.177553	0.122456	IFT20	Homo sapiens intraflagellar transport 20 (IFT20)	1	90410	"NM_001267778,NM_001267777,NM_001267776,NM_001267775,NM_174887,NM_001267774"	"NP_001254707.1,NP_001254706.1,NP_001254705.1,NP_001254704.1,NP_777547.1,NP_001254703.1"	ENSG00000109083	"ENST00000583796,ENST00000579419,ENST00000578009,ENST00000357896,ENST00000395418,ENST00000585089,ENST00000585313,ENST00000578122,ENST00000578985,ENST00000582797,ENST00000322326,ENST00000577498,ENST00000580357,ENST00000578547,ENST00000580991,ENST00000588477"	"ENSP00000463322,ENSP00000464210,ENSP00000350570,ENSP00000378809,ENSP00000464443,ENSP00000463138,ENSP00000464147,ENSP00000464033,ENSP00000462163,ENSP00000484842"
PH_hs_0000458	201.938	193.679	112.9	120.279	260.443	224.974	109.371	140.741	-0.763075	0.00118994	0.0904178	0.607794	0.29157	0.0639896	CCNYL1	Homo sapiens cyclin Y-like 1 (CCNYL1)	1	151195	"NM_001142300,NM_152523"	"NP_001135772.1,NP_689736.1"	ENSG00000163249	"ENST00000392209,ENST00000420822,ENST00000295414,ENST00000339882,ENST00000452312,ENST00000420321,ENST00000468768"	"ENSP00000376045,ENSP00000399151,ENSP00000295414,ENSP00000342344,ENSP00000388992,ENSP00000396072"
PH_hs_0000460	765.28	1196.86	981.365	1446.99	826.105	165.717	1545	1210.17	0.316301	0.436626	0.198454	0.521346	-1.37106	0.275535	NA	NA	1	NA	NA	NA	ENSG00000173406	ENSG00000173406	"ENSP00000360280,ENSP00000360275,ENSP00000360276,ENSP00000329120,ENSP00000360274,ENSP00000387581,ENSP00000395296"
PH_hs_0000461	104.976	83.0054	71.9585	70.4662	50	148.643	95.5554	77.3082	-0.390545	0.0757781	0.271432	0.131185	-0.114738	0.877288	CDHR2	Homo sapiens cadherin-related family member 2 (CDHR2)	1	54825	"NM_017675,NM_001171976"	"NP_060145.3,NP_001165447.1"	ENSG00000074276	"ENST00000510636,ENST00000510124,ENST00000261944,ENST00000506348,ENST00000513031,ENST00000508085,ENST00000416365"	"ENSP00000424565,ENSP00000426838,ENSP00000261944,ENSP00000421078"
PH_hs_0000462	30275.4	27849.5	28558.8	24052.1	40134.6	36974	25658.4	26773.4	-0.14785	0.308578	6.66793e-05	0.999559	0.40778	0.0161004	MRPL37	Homo sapiens mitochondrial ribosomal protein L37 (MRPL37)	1	51253	NM_016491	NP_057575.2	ENSG00000116221	"ENST00000487096,ENST00000360840,ENST00000605337,ENST00000490670,ENST00000398219,ENST00000336230"	"ENSP00000354086,ENSP00000473980,ENSP00000392216,ENSP00000338526"
PH_hs_0000463	1758.94	1934.42	811.394	749.615	1773.75	1687.3	826.612	826.604	-1.24196	0.000717788	0.0839271	0.254814	-0.092544	0.298864	XPR1	Homo sapiens xenotropic and polytropic retrovirus receptor 1 (XPR1)	1	9213	"NM_001135669,NM_004736"	"NP_001129141.1,NP_004727.2"	ENSG00000143324	"ENST00000367590,ENST00000367589,ENST00000498177,ENST00000464817,ENST00000467345"	"ENSP00000356562,ENSP00000356561"
PH_hs_0000464	170.685	203.166	259.299	278.22	181.853	148.643	252.128	237.872	0.528423	0.0216015	-0.133251	0.135332	-0.179685	0.36156	PVRL1	Homo sapiens poliovirus receptor-related 1 (herpesvirus entry mediator C)	1	5818	NM_002855	NP_002846.3	ENSG00000110400	"ENST00000531468,ENST00000341398,ENST00000264025,ENST00000524429,ENST00000340882,ENST00000532197,ENST00000524510"	"ENSP00000344974,ENSP00000264025,ENSP00000345289"
PH_hs_0000465	141.036	131.228	101.734	88.6903	120.626	150.652	99.0093	123.891	-0.518239	0.0146476	0.221528	0.260338	-0.0131863	0.934005	SVOP	Homo sapiens SV2 related protein homolog (rat)	1	55530	NM_018711	NP_061181.1	ENSG00000166111	"ENST00000610966,ENST00000551211,ENST00000550436,ENST00000546618,ENST00000548229"	"ENSP00000479104,ENSP00000447583,ENSP00000447275"
PH_hs_0000467	272.456	309.096	331.257	357.191	277.805	262.134	323.507	293.375	0.245285	0.0857316	-0.159052	0.147884	-0.104848	0.335267	KCNMA1	"Homo sapiens potassium channel, calcium activated large conductance subfamily M alpha, member 1 (KCNMA1)"	1	3778	"NM_001271518,NM_001014797"	"NP_001258447.1,NP_001014797.1"	ENSG00000156113	"ENST00000604624,ENST00000372437,ENST00000372408,ENST00000372421,ENST00000457953,ENST00000404771,ENST00000372440,ENST00000372443,ENST00000372403,ENST00000434208,ENST00000286628,ENST00000286627,ENST00000626620,ENST00000468471,ENST00000475352,ENST00000450795,ENST00000428546,ENST00000484507,ENST00000484343,ENST00000481070,ENST00000480683,ENST00000618048,ENST00000404857,ENST00000406533,ENST0000035435…	"ENSP00000473714,ENSP00000361514,ENSP00000361485,ENSP00000361498,ENSP00000396608,ENSP00000385717,ENSP00000361517,ENSP00000361520,ENSP00000361480,ENSP00000402150,ENSP00000286628,ENSP00000286627,ENSP00000485867,ENSP00000388370,ENSP00000402254,ENSP00000475086,ENSP00000474686,ENSP00000482747,ENSP00000385806,ENSP00000385552,ENSP00000346321"
PH_hs_0000468	11510.5	10733	6965.08	8921.27	13131.8	10661.1	9527.91	9282.94	-0.495732	0.0523202	0.254676	0.192631	0.0902139	0.561833	EMC7	Homo sapiens ER membrane protein complex subunit 7 (EMC7)	1	56851	NM_020154	NP_064539.1	ENSG00000134153	"ENST00000256545,ENST00000527822,ENST00000528949,ENST00000532113"	"ENSP00000256545,ENSP00000434292,ENSP00000434496"
PH_hs_0000469	155.46	167.592	172.452	194.39	126.109	88.3825	187.657	178.404	0.181826	0.148641	-0.000951939	0.9918	-0.612496	0.0767339	VAV2	Homo sapiens vav 2 guanine nucleotide exchange factor (VAV2)	1	7410	"NM_001134398,NM_003371"	"NP_001127870.1,NP_003362.2"	ENSG00000160293	"ENST00000406606,ENST00000371850,ENST00000371851,ENST00000486113,ENST00000472905"	"ENSP00000385362,ENSP00000360916,ENSP00000360917"
PH_hs_0000470	3297.51	3475.95	1449.09	1404.47	2502.99	2342.14	1429.88	1490.66	-1.24681	0.000207749	0.0333361	0.538423	-0.483655	0.00522883	CCDC86	Homo sapiens coiled-coil domain containing 86 (CCDC86)	1	79080	NM_024098	NP_077003.1	ENSG00000110104	"ENST00000227520,ENST00000535217,ENST00000545580"	"ENSP00000227520,ENSP00000442111,ENSP00000440906"
PH_hs_0000475	242.005	222.138	270.465	273.36	232.114	241.043	275.154	281.481	0.229875	0.0411109	0.0335162	0.462144	0.0288149	0.691089	BHLHB9	"Homo sapiens basic helix-loop-helix domain containing, class B, 9 (BHLHB9)"	1	80823	"NM_001142530,NM_001142529,NM_001142528,NM_001142527,NM_001142526,NM_001142525,NM_001142524,NM_030639"	"NP_001136002.1,NP_001136001.1,NP_001136000.1,NP_001135999.1,NP_001135998.1,NP_001135997.1,NP_001135996.1,NP_085142.1"	ENSG00000198908	"ENST00000483294,ENST00000361229,ENST00000486988,ENST00000372735,ENST00000457056,ENST00000447531,ENST00000448867"	"ENSP00000354675,ENSP00000361820,ENSP00000403226,ENSP00000405893,ENSP00000391722"
PH_hs_0000476	398.266	265.617	405.697	351.116	499.867	435.886	172.691	240.845	0.214635	0.466789	-0.888029	0.0269946	0.521207	0.147287	NWD2	Homo sapiens NACHT and WD repeat domain containing 2 (NWD2)	1	57495	NM_001144990	NP_001138462.1	ENSG00000174145	ENST00000309447	ENSP00000309501
PH_hs_0000477	218.766	234.787	441.676	387.564	208.354	252.091	309.692	304.277	0.868343	0.00309544	-0.430602	0.0157783	0.0161215	0.908104	NIPAL4	Homo sapiens NIPA-like domain containing 4 (NIPAL4)	1	348938	"NM_001172292,NM_001099287"	"NP_001165763.1,NP_001092757.1"	ENSG00000172548	"ENST00000435489,ENST00000311946,ENST00000521390,ENST00000519150,ENST00000519946"	"ENSP00000406456,ENSP00000311687,ENSP00000430810"
PH_hs_0000480	15503.5	17234.3	16294.9	11976.8	14208.3	14955.7	11784.4	13446.7	-0.226607	0.33442	-0.150268	0.510336	-0.165224	0.131946	DKC1	"Homo sapiens dyskeratosis congenita 1, dyskerin (DKC1)"	1	1736	"NM_001142463,NM_001363"	"NP_001135935.1,NP_001354.1"	ENSG00000130826	"ENST00000369550,ENST00000475423,ENST00000413910,ENST00000473552,ENST00000452771,ENST00000437719,ENST00000412124,ENST00000484317,ENST00000426673,ENST00000475966,ENST00000481062,ENST00000492372,ENST00000620277"	"ENSP00000358563,ENSP00000400542,ENSP00000407325,ENSP00000395693,ENSP00000389304,ENSP00000407253,ENSP00000478387"
PH_hs_0000484	1860.71	1981.06	1719.56	1377.74	1977.54	1774.68	1555.37	1703.75	-0.318895	0.112245	0.0808167	0.619776	-0.0354331	0.698721	NUDCD3	Homo sapiens NudC domain containing 3 (NUDCD3)	1	23386	NM_015332	NP_056147.2	ENSG00000015676	"ENST00000355451,ENST00000487118,ENST00000460110,ENST00000475952,ENST00000338427,ENST00000493613,ENST00000472246,ENST00000464812,ENST00000478769,ENST00000480209,ENST00000497978"	ENSP00000347626
PH_hs_0000485	934.363	1181.05	1987.54	2005.86	998.82	971.203	1677.4	1603.65	0.926541	0.00796818	-0.283809	0.0086889	-0.0929906	0.57517	JPH3	Homo sapiens junctophilin 3 (JPH3)	1	57338	NM_020655	NP_065706.2	ENSG00000154118	"ENST00000537256,ENST00000301008,ENST00000284262,ENST00000563609"	ENSP00000284262
PH_hs_0000486	192.322	198.422	248.133	232.053	183.681	185.804	196.867	207.146	0.296734	0.0168757	-0.248845	0.0281466	-0.0805577	0.129739	GATAD2B	Homo sapiens GATA zinc finger domain containing 2B (GATAD2B)	1	57459	NM_020699	NP_065750.1	ENSG00000143614	ENST00000368655	ENSP00000357644
PH_hs_0000487	2504.99	2362.1	2267.93	2088.47	2025.97	1965.51	2406.16	2321.23	-0.160523	0.117316	0.118896	0.164397	-0.28568	0.0136827	GCC1	Homo sapiens GRIP and coiled-coil domain containing 1 (GCC1)	1	79571	NM_024523	NP_078799.2	ENSG00000179562	"ENST00000321407,ENST00000497650,ENST00000473728"	ENSP00000318821
PH_hs_0000488	14973.8	9484.75	15585.2	7603.06	10462.5	17240.6	11502.3	16434.9	-0.130648	0.812714	0.336932	0.530032	0.172455	0.706265	NCSTN	Homo sapiens nicastrin (NCSTN)	1	23385	NM_015331	NP_056146.1	ENSG00000162736	"ENST00000294785,ENST00000368063,ENST00000437169,ENST00000421914,ENST00000465223,ENST00000438008,ENST00000467837,ENST00000491332,ENST00000459963,ENST00000424645,ENST00000424754,ENST00000435149,ENST00000491390,ENST00000469159"	"ENSP00000294785,ENSP00000357042,ENSP00000415442,ENSP00000390409,ENSP00000389370,ENSP00000388118,ENSP00000410124,ENSP00000407849"
PH_hs_0000489	1686.02	1602.4	1137.69	1326.71	1603.78	1667.22	1408	1401.46	-0.419949	0.0282852	0.193312	0.14426	-0.00747046	0.892228	SPECC1L	Homo sapiens sperm antigen with calponin homology and coiled-coil domains 1-like (SPECC1L)	1	23384	"NM_001254733,NM_001254732,NM_001145468,NM_015330"	"NP_001241662.1,NP_001241661.2,NP_001138940.3,NP_056145.4"	ENSG00000100014	"ENST00000421374,ENST00000314328,ENST00000416735,ENST00000541492,ENST00000440893,ENST00000472799,ENST00000437398"	"ENSP00000405671,ENSP00000325785,ENSP00000439633,ENSP00000414354,ENSP00000393363"
PH_hs_0000490	5187.88	5027.76	9643.67	7701.47	7780.38	6288.21	7486.71	8212.51	0.75483	0.0129931	-0.136281	0.426879	0.453716	0.0481073	CDKN2C	"Homo sapiens cyclin-dependent kinase inhibitor 2C (p18, inhibits CDK4)"	1	1031	"NM_078626,NM_001262"	"NP_523240.1,NP_001253.1"	ENSG00000123080	"ENST00000262662,ENST00000371761,ENST00000396148"	"ENSP00000262662,ENSP00000360826,ENSP00000379452"
PH_hs_0000491	9144.89	10114	8852.13	8692.86	9233.37	9790.37	10090.9	8235.31	-0.132697	0.171356	0.0554739	0.690148	-0.0165144	0.846428	CCNL1	Homo sapiens cyclin L1 (CCNL1)	1	57018	NM_020307	NP_064703.1	ENSG00000163660	"ENST00000461804,ENST00000295926,ENST00000464316,ENST00000471247,ENST00000474539,ENST00000475298,ENST00000631619,ENST00000476744,ENST00000470121,ENST00000468977,ENST00000467849,ENST00000476367,ENST00000477127,ENST00000464679,ENST00000495471,ENST00000481173,ENST00000479052,ENST00000483789,ENST00000478454,ENST00000479596,ENST00000465947,ENST00000467081,ENST00000464575,ENST00000471044,ENST0000046610…	"ENSP00000420277,ENSP00000295926,ENSP00000417343,ENSP00000487951,ENSP00000417237,ENSP00000417218,ENSP00000418449,ENSP00000418094,ENSP00000295925"
PH_hs_0000492	646.682	505.147	527.282	419.153	846.21	764.308	351.137	450.965	-0.281854	0.261523	-0.2405	0.324336	0.492705	0.0640417	FAM49A	"Homo sapiens family with sequence similarity 49, member A (FAM49A)"	1	81553	NM_030797	NP_110424.1	ENSG00000197872	"ENST00000381323,ENST00000406434,ENST00000469507,ENST00000445605,ENST00000451689"	"ENSP00000370724,ENSP00000384771,ENSP00000392154,ENSP00000388979"
PH_hs_0000493	74.5246	71.1475	101.734	78.9708	50	63.2738	75.9838	93.1663	0.299762	0.155035	-0.0912764	0.67308	-0.372497	0.094213	SCN3B	"Homo sapiens sodium channel, voltage gated, type III beta subunit (SCN3B)"	1	55800	"NM_018400,NM_001040151"	"NP_060870.1,NP_001035241.1"	ENSG00000166257	"ENST00000527125,ENST00000392770,ENST00000530277,ENST00000527836,ENST00000528267,ENST00000299333"	"ENSP00000376523,ENSP00000432785,ENSP00000435554,ENSP00000434363,ENSP00000299333"
PH_hs_0000494	1625.12	1717.82	2388.28	2496.69	1739.02	1601.93	2028.54	2014.97	0.547434	0.00284123	-0.272394	0.00954317	-0.00151412	0.983795	SLC26A11	Homo sapiens solute carrier family 26 (anion exchanger)	1	284129	"NM_173626,NM_001166349,NM_001166348,NM_001166347"	"NP_775897.3,NP_001159821.1,NP_001159820.1,NP_001159819.1"	ENSG00000181045	"ENST00000577155,ENST00000573809,ENST00000361193,ENST00000574967,ENST00000572652,ENST00000576126,ENST00000571888,ENST00000411502,ENST00000546047,ENST00000571602,ENST00000571564,ENST00000572725,ENST00000572226,ENST00000571176,ENST00000571072,ENST00000571215,ENST00000575019"	"ENSP00000458521,ENSP00000459735,ENSP00000355384,ENSP00000460535,ENSP00000459420,ENSP00000403998,ENSP00000440724,ENSP00000459470,ENSP00000458831,ENSP00000458234,ENSP00000459379"
PH_hs_0000495	320.536	294.076	219.597	190.745	348.171	422.83	230.254	262.65	-0.585086	0.0121304	0.264931	0.114764	0.321597	0.100651	SLC12A6	Homo sapiens solute carrier family 12 (potassium/chloride transporter)	1	9990	"NM_001042497,NM_001042496,NM_001042495,NM_001042494,NM_005135,NM_133647"	"NP_001035962.1,NP_001035961.1,NP_001035960.1,NP_001035959.1,NP_005126.1,NP_598408.1"	ENSG00000140199	"ENST00000290209,ENST00000397707,ENST00000560611,ENST00000354181,ENST00000559523,ENST00000458406,ENST00000559664,ENST00000397702,ENST00000560164,ENST00000561080,ENST00000558667,ENST00000558589,ENST00000559076,ENST00000559441,ENST00000558950,ENST00000560023,ENST00000560332,ENST00000561120,ENST00000559236,ENST00000559484"	"ENSP00000290209,ENSP00000380819,ENSP00000454168,ENSP00000346112,ENSP00000452904,ENSP00000387725,ENSP00000453702,ENSP00000380814,ENSP00000452705,ENSP00000454069,ENSP00000453473,ENSP00000452776,ENSP00000454037,ENSP00000452771,ENSP00000452828,ENSP00000452857"
PH_hs_0000496	447.148	241.111	464.008	269.716	153.524	754.264	443.239	493.583	0.10757	0.839827	0.402895	0.308945	0.0515427	0.963784	APBA1	Homo sapiens amyloid beta (A4)	1	320	NM_001163	NP_001154.2	ENSG00000107282	"ENST00000628769,ENST00000470082,ENST00000265381"	"ENSP00000486435,ENSP00000265381"
PH_hs_0000497	614.628	686.968	638.942	748.4	517.23	147.639	782.864	749.295	0.0897682	0.515532	0.147401	0.251472	-1.23354	0.212218	EFR3B	Homo sapiens EFR3 homolog B (S. cerevisiae)	1	22979	NM_014971	NP_055786.1	ENSG00000084710	"ENST00000401432,ENST00000403714,ENST00000402191,ENST00000405108,ENST00000264719"	"ENSP00000386082,ENSP00000384081,ENSP00000385832,ENSP00000384454,ENSP00000264719"
PH_hs_0000498	2862.39	2963.69	1913.1	1770.16	3007.43	2724.79	1701.58	1888.11	-0.662409	0.00216767	-0.0379912	0.686074	-0.0249686	0.75082	MCU	Homo sapiens mitochondrial calcium uniporter (MCU)	1	90550	"NR_073062,NM_001270680,NM_001270679,NM_138357"	"-,NP_001257609.1,NP_001257608.1,NP_612366.1"	ENSG00000156026	"ENST00000373053,ENST00000603649,ENST00000604372,ENST00000604679,ENST00000357157,ENST00000605597,ENST00000604152,ENST00000483185,ENST00000603118,ENST00000605416,ENST00000536019"	"ENSP00000362144,ENSP00000474265,ENSP00000474820,ENSP00000473857,ENSP00000349680,ENSP00000473892,ENSP00000475141,ENSP00000440913"
PH_hs_0000500	459.969	188.936	439.195	605.038	922.972	871.773	744.872	882.107	0.806225	0.246935	0.65303	0.0580729	1.6054	0.0650091	2-Mar	Homo sapiens mitochondrial amidoxime reducing component 2 (MARC2)	1	54996	NM_017898	NP_060368.2	ENSG00000117791	"ENST00000469583,ENST00000359316,ENST00000366913,ENST00000425560,ENST00000496078,ENST00000472447"	"ENSP00000435450,ENSP00000352266,ENSP00000355880,ENSP00000416442"
PH_hs_0000503	7772.2	8179.59	6942.75	5794.03	10654.4	9288.2	5695.33	5687.11	-0.330139	0.0699833	-0.156298	0.261808	0.319211	0.0479021	GOLGA3	Homo sapiens golgin A3 (GOLGA3)	1	2802	NM_005895	NP_005886.2	ENSG00000090615	"ENST00000450791,ENST00000541013,ENST00000456883,ENST00000537452,ENST00000537317,ENST00000534967,ENST00000204726,ENST00000545875"	"ENSP00000410378,ENSP00000479170,ENSP00000409303,ENSP00000204726,ENSP00000442603"
PH_hs_0000504	10064.8	8196.98	7991.11	7686.89	8529.72	10266.4	11157	11307.8	-0.212773	0.202681	0.519162	0.00137849	0.0430086	0.819082	CNPPD1	Homo sapiens cyclin Pas1/PHO80 domain containing 1 (CNPPD1)	1	27013	NM_015680	NP_056495.3	ENSG00000115649	"ENST00000360507,ENST00000409789,ENST00000453038,ENST00000451647"	"ENSP00000353698,ENSP00000386277,ENSP00000410109,ENSP00000405997"
PH_hs_0000507	6046.11	5579.54	3002.4	2896.41	5680.39	6283.19	3515.98	3536.36	-0.977886	0.000734825	0.257904	0.0093484	0.0406661	0.666305	MGAT5	"Homo sapiens mannosyl (alpha-1,6-)"	1	4249	NM_002410	NP_002401.1	ENSG00000152127	"ENST00000481801,ENST00000468758,ENST00000409645,ENST00000488365,ENST00000281923"	"ENSP00000386377,ENSP00000281923"
PH_hs_0000508	7443.65	6832.53	5358.42	4953.29	6593.31	6209.87	5066.74	5426.44	-0.469117	0.0104173	0.0254346	0.747139	-0.156432	0.121759	TSSC1	Homo sapiens tumor suppressing subtransferable candidate 1 (TSSC1)	1	7260	NM_003310	NP_003301.1	ENSG00000032389	"ENST00000478754,ENST00000398659,ENST00000382125,ENST00000496433,ENST00000455162,ENST00000441271,ENST00000463662,ENST00000482570,ENST00000435721,ENST00000470625,ENST00000443925,ENST00000406835,ENST00000462515,ENST00000444776"	"ENSP00000381652,ENSP00000371559,ENSP00000389228,ENSP00000393350,ENSP00000403043,ENSP00000389080,ENSP00000385756,ENSP00000400214"
PH_hs_0000509	208.348	98.0254	99.2531	194.39	213.837	174.756	115.127	199.217	-0.0410457	0.949712	0.124718	0.824153	0.435815	0.431771	PCDH19	Homo sapiens protocadherin 19 (PCDH19)	1	57526	"NM_001184880,NM_001105243,NM_020766"	"NP_001171809.1,NP_001098713.1,NP_065817.2"	ENSG00000165194	"ENST00000420881,ENST00000373034,ENST00000255531,ENST00000464981"	"ENSP00000400327,ENSP00000362125,ENSP00000255531,ENSP00000479805"
PH_hs_0000510	225.177	150.991	267.983	225.978	274.15	346.5	217.59	205.164	0.416404	0.208979	-0.219966	0.147169	0.741151	0.0852056	TANC2	"Homo sapiens tetratricopeptide repeat, ankyrin repeat and coiled-coil containing 2 (TANC2)"	1	26115	NM_025185	NP_079461.2	ENSG00000170921	"ENST00000424789,ENST00000389520,ENST00000580068,ENST00000580466,ENST00000581424,ENST00000583356,ENST00000583545,ENST00000581143,ENST00000583016,ENST00000579541,ENST00000613171"	"ENSP00000387593,ENSP00000374171,ENSP00000463062,ENSP00000463959,ENSP00000462109,ENSP00000464181,ENSP00000478576"
PH_hs_0000511	3948.2	3867.26	3499.91	3415.18	2995.55	2855.36	4408.21	4328.27	-0.176614	0.0325163	0.337352	0.00390758	-0.418009	0.0034613	RBM23	Homo sapiens RNA binding motif protein 23 (RBM23)	1	55147	"NM_018107,NM_001077352,NM_001077351"	"NP_060577.3,NP_001070820.1,NP_001070819.1"	ENSG00000100461	"ENST00000359890,ENST00000555209,ENST00000557667,ENST00000399922,ENST00000346528,ENST00000542016,ENST00000553884,ENST00000556838,ENST00000557245,ENST00000557127,ENST00000307814,ENST00000556186,ENST00000557403,ENST00000553738,ENST00000555722,ENST00000553920,ENST00000557227,ENST00000555714,ENST00000554256,ENST00000556687,ENST00000553902,ENST00000554955,ENST00000556984,ENST00000557549,ENST0000055567…	"ENSP00000352956,ENSP00000452602,ENSP00000382806,ENSP00000339220,ENSP00000438504,ENSP00000451642,ENSP00000451838,ENSP00000452171,ENSP00000450556,ENSP00000450423,ENSP00000452583,ENSP00000450558,ENSP00000451364,ENSP00000452382,ENSP00000452557,ENSP00000451403,ENSP00000451448,ENSP00000450672,ENSP00000452538"
PH_hs_0000512	6538.94	6425.41	6719.43	6824.29	7243.04	7418.1	7634.07	6806.1	0.0630872	0.253217	0.0901315	0.331272	0.177401	0.0197146	CCS	Homo sapiens copper chaperone for superoxide dismutase (CCS)	1	9973	NM_005125	NP_005116.1	ENSG00000173992	"ENST00000533244,ENST00000530384,ENST00000526066,ENST00000530961,ENST00000526058,ENST00000531990,ENST00000310190,ENST00000534763,ENST00000525435"	"ENSP00000436318,ENSP00000433609,ENSP00000307870,ENSP00000436379"
PH_hs_0000513	2716.54	2962.9	4410.56	4423.58	1902.6	1980.57	4607.38	4799.06	0.638697	0.00249603	0.090262	0.134175	-0.547446	0.00476642	SRGAP2	Homo sapiens SLIT-ROBO Rho GTPase activating protein 2 (SRGAP2)	1	23380	"NM_001170637,NM_015326"	"NP_001164108.1,NP_056141.2"	ENSG00000266028	"ENST00000579225,ENST00000603708,ENST00000624686,ENST00000603575,ENST00000605610,ENST00000624873,ENST00000573034,ENST00000605242,ENST00000572793,ENST00000604133,ENST00000604423,ENST00000605476,ENST00000604419,ENST00000604925,ENST00000604010,ENST00000604247,ENST00000419187"	"ENSP00000474255,ENSP00000473954,ENSP00000485517,ENSP00000459615,ENSP00000459397,ENSP00000474270,ENSP00000474699,ENSP00000474818,ENSP00000397990"
PH_hs_0000514	1859.91	1811.89	1053.32	1054.56	2133.8	2240.7	1271	1190.35	-0.800567	0.000412115	0.222878	0.0256372	0.252323	0.0145753	TRAPPC12	Homo sapiens trafficking protein particle complex 12 (TRAPPC12)	1	51112	NM_016030	NP_057114.5	ENSG00000274891	"ENST00000631231,ENST00000618133,ENST00000628660,ENST00000631083,ENST00000627360,ENST00000630734,ENST00000631737"	"ENSP00000481735,ENSP00000486221,ENSP00000488507"
PH_hs_0000515	360.603	303.563	454.083	493.264	266.839	398.726	489.29	448.982	0.516454	0.0238552	-0.0139827	0.871918	-0.0205192	0.944084	MTERF2	Homo sapiens mitochondrial transcription termination factor 2 (MTERF2)	1	80298	"NM_025198,NM_001033050"	"NP_079474.2,NP_001028222.1"	ENSG00000120832	"ENST00000392830,ENST00000240050,ENST00000552029,ENST00000548101,ENST00000550736,ENST00000550496,ENST00000547115"	"ENSP00000376575,ENSP00000240050,ENSP00000447651,ENSP00000448343,ENSP00000448854,ENSP00000448246"
PH_hs_0000516	2331.1	2596.88	1423.04	1229.51	2333.02	2123.19	1366.56	1472.82	-0.895363	0.00460825	0.101032	0.403157	-0.144681	0.223478	CHMP7	Homo sapiens charged multivesicular body protein 7 (CHMP7)	1	91782	NM_152272	NP_689485.1	ENSG00000147457	"ENST00000397677,ENST00000519414,ENST00000517325,ENST00000519984,ENST00000519529,ENST00000519503,ENST00000523091,ENST00000520102,ENST00000521656,ENST00000313219"	"ENSP00000380794,ENSP00000428233,ENSP00000430321,ENSP00000430661,ENSP00000427948,ENSP00000324491"
PH_hs_0000519	4029.14	3821.41	1090.54	1472.5	4635.88	4048.52	1687.76	1703.75	-1.63063	0.00319436	0.420257	0.104181	0.14283	0.232583	CPD	Homo sapiens carboxypeptidase D (CPD)	1	1362	"NM_001199775,NM_001304"	"NP_001186704.1,NP_001295.2"	ENSG00000108582	"ENST00000225719,ENST00000583275,ENST00000543464,ENST00000581826,ENST00000584221,ENST00000588977,ENST00000584050,ENST00000584051,ENST00000579502,ENST00000580396"	"ENSP00000225719,ENSP00000444443,ENSP00000463763,ENSP00000466049,ENSP00000464255"
PH_hs_0000521	6867.49	6491.81	4806.33	4124.7	7258.58	8378.26	5098.98	4907.09	-0.584588	0.0117932	0.167925	0.193399	0.223967	0.115031	ICE1	Homo sapiens interactor of little elongation complex ELL subunit 1 (ICE1)	1	23379	NM_015325	NP_056140.1	ENSG00000164151	"ENST00000512608,ENST00000296564,ENST00000505464"	"ENSP00000485617,ENSP00000296564"
PH_hs_0000522	10855	10619.2	17422.6	13681.4	15631.1	12019	12938	15164.3	0.524077	0.0399956	-0.140443	0.481314	0.352358	0.126555	DPM1	"Homo sapiens dolichyl-phosphate mannosyltransferase polypeptide 1, catalytic subunit (DPM1)"	1	8813	NM_003859	NP_003850.1	ENSG00000000419	"ENST00000371588,ENST00000466152,ENST00000371582,ENST00000494752,ENST00000371584,ENST00000413082"	"ENSP00000360644,ENSP00000360638,ENSP00000360640,ENSP00000394921"
PH_hs_0000523	1672.4	1573.94	944.145	894.192	1367.09	1383.99	1002.76	921.752	-0.820281	0.00107946	0.0653426	0.419066	-0.238176	0.0198238	RBM42	Homo sapiens RNA binding motif protein 42 (RBM42)	1	79171	NM_024321	NP_077297.2	ENSG00000126254	"ENST00000588161,ENST00000262633,ENST00000592202,ENST00000586618,ENST00000589559,ENST00000592526,ENST00000589871"	"ENSP00000466044,ENSP00000262633,ENSP00000467614,ENSP00000466548,ENSP00000468060,ENSP00000467278"
PH_hs_0000525	5721.57	4969.26	3086.77	3168.55	6423.33	6247.03	3482.59	3351.01	-0.76976	0.00403235	0.127419	0.0704529	0.248527	0.0813705	ZNHIT6	"Homo sapiens zinc finger, HIT-type containing 6 (ZNHIT6)"	1	54680	"NM_017953,NM_001170670"	"NP_060423.3,NP_001164141.1"	ENSG00000117174	"ENST00000370574,ENST00000431532"	"ENSP00000359606,ENSP00000414344"
PH_hs_0000526	3099.58	2573.96	1985.06	2254.92	3149.98	2605.27	2539.7	2582.89	-0.416902	0.0592054	0.275693	0.0476297	0.0203584	0.910028	URGCP	Homo sapiens upregulator of cell proliferation (URGCP)	1	55665	"NM_001077664,NM_017920,NM_001077663"	"NP_001071132.1,NP_060390.3,NP_001071131.1"	ENSG00000106608	"ENST00000497914,ENST00000336086,ENST00000402306,ENST00000443736,ENST00000453200,ENST00000439702,ENST00000426198,ENST00000467410,ENST00000455877,ENST00000474376,ENST00000446958,ENST00000478747,ENST00000477768"	"ENSP00000336872,ENSP00000384955,ENSP00000392136,ENSP00000396918,ENSP00000412599,ENSP00000389990,ENSP00000392963,ENSP00000409496"
PH_hs_0000527	8297.08	7747.96	4966.37	3604.71	10072.3	8165.34	4371.37	4984.4	-0.922171	0.0191355	0.141715	0.545061	0.177705	0.294179	TRAFD1	Homo sapiens TRAF-type zinc finger domain containing 1 (TRAFD1)	1	10906	"NM_006700,NM_001143906"	"NP_006691.1,NP_001137378.1"	ENSG00000135148	"ENST00000412615,ENST00000550051,ENST00000549358,ENST00000547063,ENST00000548092,ENST00000552890,ENST00000552896,ENST00000548277,ENST00000257604"	"ENSP00000396526,ENSP00000449319,ENSP00000449297,ENSP00000473800,ENSP00000447340,ENSP00000450357,ENSP00000257604"
PH_hs_0000528	15318.4	16118.9	16284.9	14308.3	15701.5	11864.3	12872.4	13469.5	-0.0418133	0.682359	-0.21321	0.0971947	-0.203242	0.337652	NUP37	Homo sapiens nucleoporin 37kDa (NUP37)	1	79023	NM_024057	NP_076962.2	ENSG00000075188	"ENST00000552283,ENST00000546385,ENST00000547269,ENST00000551744,ENST00000551200,ENST00000543021,ENST00000548994,ENST00000550459,ENST00000251074"	"ENSP00000448054,ENSP00000447284,ENSP00000448086,ENSP00000449982,ENSP00000251074"
PH_hs_0000529	6641.51	6849.92	7118.93	7091.58	7736.51	7482.38	7873.54	7440.42	0.0750839	0.203869	0.107315	0.121335	0.173791	0.029702	PSMG1	"Homo sapiens proteasome (prosome, macropain)"	1	8624	"NM_001261824,NM_203433,NM_003720,NR_049728"	"NP_001248753.1,NP_982257.1,NP_003711.1,-"	ENSG00000183527	"ENST00000331573,ENST00000481921,ENST00000411828,ENST00000431628,ENST00000380900"	"ENSP00000329915,ENSP00000410810,ENSP00000398569,ENSP00000370286"
PH_hs_0000530	29344.3	30226.6	39386.1	28527.9	47456.3	39673.7	28399.5	29764.7	0.170581	0.449127	-0.205296	0.372942	0.542942	0.0208826	UBE2T	Homo sapiens ubiquitin-conjugating enzyme E2T (UBE2T)	1	29089	NM_014176	NP_054895.1	ENSG00000077152	"ENST00000367274,ENST00000487227,ENST00000460852"	ENSP00000356243
PH_hs_0000531	11408.7	10455.5	1396.99	1935.39	11847.8	9460.94	2058.47	2272.66	-2.73165	0.000941007	0.395507	0.149778	-0.0448576	0.786132	GMFG	"Homo sapiens glia maturation factor, gamma (GMFG)"	1	9535	NM_004877	NP_004868.1	ENSG00000130755	"ENST00000601387,ENST00000597595,ENST00000596583,ENST00000595207,ENST00000598034,ENST00000600322,ENST00000602185,ENST00000253054,ENST00000601731,ENST00000594700,ENST00000595636,ENST00000598218"	"ENSP00000471786,ENSP00000472249,ENSP00000469485,ENSP00000472707,ENSP00000469877,ENSP00000471139,ENSP00000469813,ENSP00000253054,ENSP00000469755,ENSP00000468894,ENSP00000469050"
PH_hs_0000532	5888.25	5566.89	4399.39	5843.84	6991.74	5191.47	6397.61	6331.35	-0.175245	0.394206	0.327913	0.153444	0.0735411	0.722328	SMUG1	Homo sapiens single-strand-selective monofunctional uracil-DNA glycosylase 1 (SMUG1)	1	23583	"NM_001243791,NM_001243790,NM_001243789,NR_045039"	"NP_001230720.1,NP_001230719.1,NP_001230718.1,-"	ENSG00000123415	"ENST00000509864,ENST00000513838,ENST00000508394,ENST00000511854,ENST00000506595,ENST00000514685,ENST00000505128,ENST00000337581,ENST00000243112,ENST00000505662,ENST00000401977,ENST00000514196,ENST00000511522,ENST00000504338,ENST00000509078,ENST00000507904,ENST00000503447,ENST00000504797,ENST00000506169,ENST00000503306,ENST00000505597,ENST00000503231"	"ENSP00000426440,ENSP00000423629,ENSP00000424191,ENSP00000421206,ENSP00000421139,ENSP00000421894,ENSP00000338606,ENSP00000243112,ENSP00000384828,ENSP00000425974,ENSP00000423083,ENSP00000423457,ENSP00000421790,ENSP00000427547,ENSP00000425426"
PH_hs_0000533	31701.8	30797.4	22348.1	21793.5	29945.4	28705.2	25856.4	24181.6	-0.501662	0.00195495	0.180192	0.0495606	-0.0918624	0.138449	EIF6	Homo sapiens eukaryotic translation initiation factor 6 (EIF6)	1	3692	"NM_001267810,NM_181466,NM_181468,NM_002212,NR_052024,NR_052023,NR_052022"	"NP_001254739.1,NP_852131.1,NP_852133.1,NP_002203.1,-,-,-"	ENSG00000242372	"ENST00000440766,ENST00000374436,ENST00000374443,ENST00000447927,ENST00000374450,ENST00000415116,ENST00000462894,ENST00000456600,ENST00000621148"	"ENSP00000395907,ENSP00000363559,ENSP00000363566,ENSP00000411450,ENSP00000363574,ENSP00000415044,ENSP00000390897,ENSP00000483289"
PH_hs_0000534	40240.1	34089.9	19172	20112	31210.2	30920.8	23163.6	23278.7	-0.915461	0.00380989	0.241905	0.0141913	-0.253693	0.102519	BZW2	Homo sapiens basic leucine zipper and W2 domains 2 (BZW2)	1	28969	"NM_014038,NM_001159767,NR_027624"	"NP_054757.1,NP_001153239.1,-"	ENSG00000136261	"ENST00000415365,ENST00000258761,ENST00000432311,ENST00000437745,ENST00000436868,ENST00000405202,ENST00000480517,ENST00000446596,ENST00000438834,ENST00000430000,ENST00000407633,ENST00000433922,ENST00000630952,ENST00000452975"	"ENSP00000403481,ENSP00000258761,ENSP00000406395,ENSP00000389183,ENSP00000385577,ENSP00000412750,ENSP00000415924,ENSP00000416531,ENSP00000384617,ENSP00000397249,ENSP00000486454,ENSP00000411715"
PH_hs_0000535	28176.7	25842.3	14272.6	15260.8	23722.2	22649	17265.6	16803.6	-0.870582	0.00156476	0.206798	0.0356749	-0.219277	0.0526948	PIH1D1	Homo sapiens PIH1 domain containing 1 (PIH1D1)	1	55011	NM_017916	NP_060386.1	ENSG00000104872	"ENST00000595633,ENST00000596916,ENST00000602076,ENST00000602226,ENST00000598175,ENST00000597577,ENST00000594845,ENST00000593629,ENST00000598889,ENST00000600875,ENST00000596651,ENST00000262265,ENST00000596049,ENST00000601807,ENST00000601053,ENST00000596895,ENST00000595516,ENST00000599366,ENST00000597415,ENST00000593900,ENST00000595074,ENST00000599791,ENST00000601825,ENST00000595550"	"ENSP00000472065,ENSP00000470875,ENSP00000472715,ENSP00000470322,ENSP00000470947,ENSP00000473095,ENSP00000470639,ENSP00000262265,ENSP00000470445,ENSP00000469693,ENSP00000473100,ENSP00000469087,ENSP00000469793,ENSP00000471275,ENSP00000472571"
PH_hs_0000537	3894.51	4177.94	2027.24	1776.24	3944.1	3783.37	1871.97	1939.64	-1.08795	0.00163661	0.00600188	0.950492	-0.0624316	0.373338	MAGED1	Homo sapiens melanoma antigen family D1 (MAGED1)	1	9500	"NM_001005333,NM_001005332,NM_006986"	"NP_001005333.1,NP_001005332.1,NP_008917.3"	ENSG00000179222	"ENST00000375772,ENST00000375722,ENST00000326587,ENST00000375695,ENST00000470461,ENST00000494718,ENST00000485420,ENST00000482188,ENST00000482599,ENST00000473931"	"ENSP00000364927,ENSP00000364874,ENSP00000325333,ENSP00000364847"
PH_hs_0000538	249.217	273.523	148.88	193.175	82.245	272.178	163.48	204.173	-0.622504	0.0351768	0.107429	0.638074	-0.803256	0.357276	NA	NA	1	NA	NA	NA	ENSG00000136247	ENSG00000136247	"ENSP00000385027,ENSP00000337475,ENSP00000379937,ENSP00000418496,ENSP00000379934,ENSP00000379941,ENSP00000379935"
PH_hs_0000539	25728.6	25270.8	21777.4	27593.6	25421	23143.2	32701.8	30164.1	-0.0568412	0.724451	0.35752	0.101458	-0.0721192	0.361908	ADIPOR1	Homo sapiens adiponectin receptor 1 (ADIPOR1)	1	51094	NM_015999	NP_057083.2	ENSG00000159346	"ENST00000340990,ENST00000495562,ENST00000417068,ENST00000426229,ENST00000367254"	"ENSP00000341785,ENSP00000402178,ENSP00000392946,ENSP00000356223"
PH_hs_0000540	3681.36	3883.07	2797.7	2551.36	3781.44	3595.56	2789.53	2862.39	-0.500964	0.007283	0.0808662	0.318067	-0.0361413	0.560816	ALDH5A1	"Homo sapiens aldehyde dehydrogenase 5 family, member A1 (ALDH5A1)"	1	7915	"NM_001080,NM_170740"	"NP_001071.1,NP_733936.1"	ENSG00000112294	"ENST00000357578,ENST00000491546,ENST00000348925,ENST00000479394,ENST00000492697"	"ENSP00000350191,ENSP00000417687,ENSP00000314649"
PH_hs_0000541	5252.79	5279.93	3202.15	3386.02	5153.11	4831.91	3793.44	3959.57	-0.677484	0.0011298	0.235107	0.0246467	-0.0777831	0.228629	BLCAP	Homo sapiens bladder cancer associated protein (BLCAP)	1	10904	"NM_001167823,NM_001167822,NM_001167821,NM_001167820,NM_006698"	"NP_001161295.1,NP_001161294.1,NP_001161293.1,NP_001161292.1,NP_006689.1"	ENSG00000166619	"ENST00000411780,ENST00000447625,ENST00000613961,ENST00000467603,ENST00000397137,ENST00000373537,ENST00000397135,ENST00000397134,ENST00000397131,ENST00000432507,ENST00000445723,ENST00000414080,ENST00000456058,ENST00000414542"	"ENSP00000380326,ENSP00000362637,ENSP00000380324,ENSP00000380323,ENSP00000380320,ENSP00000414973,ENSP00000405953,ENSP00000391768,ENSP00000389735,ENSP00000397172"
PH_hs_0000543	494.427	452.972	356.07	331.677	410.311	503.178	386.827	369.692	-0.461619	0.010239	0.138035	0.113087	-0.058697	0.702867	LGALS4	"Homo sapiens lectin, galactoside-binding, soluble, 4 (LGALS4)"	1	3960	NM_006149	NP_006140.1	ENSG00000171747	"ENST00000595291,ENST00000307751,ENST00000600070,ENST00000595342,ENST00000597153,ENST00000595278,ENST00000596628,ENST00000597803,ENST00000594209"	"ENSP00000471757,ENSP00000302100,ENSP00000470387,ENSP00000472990"
PH_hs_0000544	2839.15	2602.42	2244.36	2279.22	3701.94	3729.14	2476.38	2426.29	-0.265234	0.0296329	0.116071	0.0627351	0.450907	0.00670512	7-Mar	Homo sapiens membrane-associated ring finger (C3HC4)	1	64844	NM_022826	NP_073737.1	ENSG00000136536	"ENST00000409175,ENST00000259050,ENST00000421037,ENST00000473749,ENST00000409591,ENST00000461582,ENST00000420397,ENST00000478396,ENST00000539065"	"ENSP00000386830,ENSP00000259050,ENSP00000392862,ENSP00000387238,ENSP00000391493,ENSP00000442992"
PH_hs_0000545	21855	21441.5	22438.6	30388	20638	18334.3	29479.4	27543.5	0.27056	0.23988	0.125969	0.55007	-0.154256	0.154648	MMADHC	Homo sapiens methylmalonic aciduria (cobalamin deficiency)	1	27249	NM_015702	NP_056517.1	ENSG00000168288	"ENST00000303319,ENST00000428879,ENST00000422782,ENST00000460311"	"ENSP00000301920,ENSP00000389060,ENSP00000408331"
PH_hs_0000547	376.63	378.663	431.751	409.433	352.74	373.617	398.34	411.319	0.154883	0.0617182	-0.0547842	0.370418	-0.0569487	0.322445	KBTBD11	Homo sapiens kelch repeat and BTB (POZ)	1	9920	NM_014867	NP_055682.1	ENSG00000176595	ENST00000320248	ENSP00000321544
PH_hs_0000548	8495.01	9055.49	8839.73	8505.76	12355	11282.8	8664.46	8447.41	-0.0164833	0.805357	-0.0194112	0.701167	0.428837	0.0125869	IDH2	Homo sapiens isocitrate dehydrogenase 2 (NADP+)	1	3418	NM_002168	NP_002159.2	ENSG00000182054	"ENST00000330062,ENST00000560061,ENST00000559482,ENST00000540499"	"ENSP00000331897,ENSP00000453254,ENSP00000453016,ENSP00000446147"
PH_hs_0000549	439.134	461.668	565.742	540.646	429.502	438.899	445.542	429.16	0.296656	0.014969	-0.338877	0.00702386	-0.0524823	0.342957	RNPEPL1	Homo sapiens arginyl aminopeptidase (aminopeptidase B)	1	57140	NM_018226	NP_060696.4	NA	NA	NA
PH_hs_0000550	1844.69	1551.81	702.215	892.977	2471.92	2181.44	1059.17	1075.38	-1.09532	0.00915803	0.430547	0.0617752	0.456795	0.0464293	CASP10	"Homo sapiens caspase 10, apoptosis-related cysteine peptidase (CASP10)"	1	843	"NM_001206524,NM_032976,NM_001230,NM_032977"	"NP_001193453.1,NP_116758.1,NP_001221.2,NP_116759.2"	ENSG00000003400	"ENST00000286186,ENST00000460140,ENST00000272879,ENST00000438843,ENST00000374650,ENST00000346817,ENST00000313728,ENST00000448480,ENST00000484926,ENST00000492363,ENST00000471191,ENST00000485408,ENST00000360132"	"ENSP00000286186,ENSP00000272879,ENSP00000401914,ENSP00000363781,ENSP00000237865,ENSP00000314599,ENSP00000396835,ENSP00000353250"
PH_hs_0000552	4066.8	4166.08	3355.99	3021.54	3663.56	3677.92	3019.78	3370.84	-0.37028	0.0171872	0.00276288	0.979123	-0.165225	0.0213512	ZZZ3	"Homo sapiens zinc finger, ZZ-type containing 3 (ZZZ3)"	1	26009	NM_015534	NP_056349.1	ENSG00000036549	"ENST00000481346,ENST00000370801,ENST00000476275,ENST00000370798,ENST00000476195,ENST00000474746,ENST00000433749,ENST00000414381,ENST00000463166,ENST00000469944,ENST00000458763"	"ENSP00000359837,ENSP00000359834,ENSP00000393779,ENSP00000392408"
PH_hs_0000553	2903.26	3145.51	3667.4	3853.77	2288.24	3954.11	3259.25	3315.33	0.315032	0.0209058	-0.193669	0.0281406	-0.00668691	0.985539	EPS8L3	Homo sapiens EPS8-like 3 (EPS8L3)	1	79574	"NM_024526,NM_133181,NM_139053"	"NP_078802.2,NP_573444.2,NP_620641.1"	ENSG00000198758	"ENST00000361852,ENST00000369805,ENST00000361965,ENST00000498743,ENST00000489465,ENST00000475725,ENST00000472325,ENST00000482453,ENST00000494151,ENST00000477568"	"ENSP00000354551,ENSP00000358820,ENSP00000355255,ENSP00000483789"
PH_hs_0000554	359.802	433.209	513.635	550.366	375.586	295.278	490.441	468.805	0.429433	0.0416002	-0.149032	0.093579	-0.245526	0.287726	SPON1	"Homo sapiens spondin 1, extracellular matrix protein (SPON1)"	1	10418	NM_006108	NP_006099.2	ENSG00000262655	"ENST00000576479,ENST00000591785"	ENSP00000460236
PH_hs_0000557	1305.38	1335.2	1117.84	942.79	1346.08	1254.43	1005.06	1064.48	-0.362906	0.0464595	0.010852	0.929297	-0.0228697	0.708745	FAN1	Homo sapiens FANCD2/FANCI-associated nuclease 1 (FAN1)	1	22909	NM_014967	NP_055782.3	ENSG00000198690	"ENST00000561594,ENST00000362065,ENST00000561607,ENST00000565466,ENST00000565280,ENST00000562892,ENST00000568145,ENST00000562881"	"ENSP00000455983,ENSP00000354497,ENSP00000454223,ENSP00000454544,ENSP00000455573,ENSP00000457680"
PH_hs_0000558	10183.4	9313.2	4133.89	5334.78	7526.33	6670.87	5759.81	5638.55	-1.05225	0.00805784	0.279207	0.171738	-0.458804	0.0206656	POLR1C	Homo sapiens polymerase (RNA)	1	9533	NM_203290	NP_976035.1	ENSG00000171453	"ENST00000428025,ENST00000372389,ENST00000481352,ENST00000512472,ENST00000372344,ENST00000304004,ENST00000488601,ENST00000423780,ENST00000455605"	"ENSP00000395401,ENSP00000361465,ENSP00000361419,ENSP00000307212,ENSP00000409536"
PH_hs_0000559	158.665	121.741	282.871	312.238	135.247	134.582	330.415	319.144	1.09649	0.00808417	0.127847	0.175031	-0.0428575	0.812314	GPM6B	Homo sapiens glycoprotein M6B (GPM6B)	1	2824	"NM_001001996,NM_001001994,NM_005278"	"NP_001001996.1,NP_001001994.1,NP_005269.1"	ENSG00000046653	"ENST00000316715,ENST00000454189,ENST00000493677,ENST00000472735,ENST00000355135,ENST00000356942,ENST00000398361,ENST00000495211,ENST00000493085,ENST00000468080,ENST00000475307"	"ENSP00000316861,ENSP00000389915,ENSP00000419904,ENSP00000347258,ENSP00000349420,ENSP00000381402,ENSP00000418199,ENSP00000419779,ENSP00000418594"
PH_hs_0000560	12175.6	13473.8	9005.97	9766.86	13861	11836.2	9919.35	9381.06	-0.449609	0.0146787	0.040609	0.597592	5.12743e-05	0.999684	TAX1BP1	Homo sapiens Tax1 (human T-cell leukemia virus type I)	1	8887	"NM_001206901,NM_001206902,NM_001079864,NM_006024"	"NP_001193830.1,NP_001193831.1,NP_001073333.1,NP_006015.4"	ENSG00000106052	"ENST00000418691,ENST00000422800,ENST00000265393,ENST00000409980,ENST00000416801,ENST00000490455,ENST00000396319,ENST00000494033,ENST00000457186,ENST00000488564,ENST00000460059,ENST00000433216,ENST00000543117"	"ENSP00000411490,ENSP00000395290,ENSP00000265393,ENSP00000386515,ENSP00000391215,ENSP00000379612,ENSP00000412575,ENSP00000477282,ENSP00000391907,ENSP00000444811"
PH_hs_0000561	4426.6	3288.59	2148.83	3285.18	3803.37	3894.86	3010.57	3660.25	-0.522073	0.190914	0.321227	0.333354	0.0125893	0.950108	BAG5	Homo sapiens BCL2-associated athanogene 5 (BAG5)	1	9529	"NM_004873,NM_001015049,NM_001015048"	"NP_004864.1,NP_001015049.1,NP_001015048.1"	ENSG00000166170	"ENST00000445922,ENST00000337322,ENST00000557666,ENST00000299204"	"ENSP00000391713,ENSP00000338814,ENSP00000450497,ENSP00000299204"
PH_hs_0000562	5816.93	5039.61	4182.28	3381.16	6408.71	4757.59	3854.45	4280.7	-0.525881	0.0450096	0.111282	0.499079	0.0283474	0.898758	USP20	Homo sapiens ubiquitin specific peptidase 20 (USP20)	1	10868	"NM_001110303,NM_001008563,NM_006676"	"NP_001103773.2,NP_001008563.2,NP_006667.3"	ENSG00000136878	"ENST00000491053,ENST00000494971,ENST00000372429,ENST00000315480,ENST00000358355,ENST00000474895,ENST00000491731,ENST00000496927,ENST00000472108"	"ENSP00000361506,ENSP00000313811,ENSP00000351122"
PH_hs_0000563	105.777	99.6065	95.5311	74.111	74.9343	92.3999	85.194	103.078	-0.286767	0.171876	0.155377	0.476618	-0.302837	0.11928	SLC4A4	Homo sapiens solute carrier family 4 (sodium bicarbonate cotransporter)	1	8671	"NM_001134742,NM_003759,NM_001098484"	"NP_001128214.1,NP_003750.1,NP_001091954.1"	ENSG00000080493	"ENST00000264485,ENST00000351898,ENST00000514331,ENST00000512686,ENST00000340595,ENST00000425175"	"ENSP00000264485,ENSP00000307349,ENSP00000422400,ENSP00000344272,ENSP00000393557"
PH_hs_0000564	233.991	254.55	260.539	227.193	217.492	215.934	245.221	246.792	-0.0044925	0.968322	0.0159778	0.869192	-0.171423	0.0715912	IL17RB	Homo sapiens interleukin 17 receptor B (IL17RB)	1	55540	NM_018725	NP_061195.2	ENSG00000056736	"ENST00000288167,ENST00000475124,ENST00000494338"	"ENSP00000288167,ENSP00000418638"
PH_hs_0000565	4333.65	4487.03	3315.05	3015.47	3063.17	3208.89	3427.33	3716.74	-0.479965	0.00741512	0.174855	0.124868	-0.492123	0.00257428	TMEM164	Homo sapiens transmembrane protein 164 (TMEM164)	1	84187	"NM_032227,NM_017698"	"NP_115603.2,NP_060168.2"	ENSG00000157600	"ENST00000497754,ENST00000471255,ENST00000372073,ENST00000288381,ENST00000461715,ENST00000464177,ENST00000372068,ENST00000372072"	"ENSP00000361143,ENSP00000288381,ENSP00000361138,ENSP00000384075"
PH_hs_0000566	10321.3	9956.69	5960.15	6090.47	11815	12425.8	6828.18	6352.16	-0.750657	0.000639372	0.128424	0.114044	0.257296	0.0162456	SLC25A25	Homo sapiens solute carrier family 25 (mitochondrial carrier; phosphate carrier)	1	114789	"NM_001265614,NM_001006642,NM_001006641,NM_052901,NR_049766"	"NP_001252543.1,NP_001006643.1,NP_001006642.1,NP_443133.2,-"	ENSG00000148339	"ENST00000373068,ENST00000373069,ENST00000373066,ENST00000432073,ENST00000373064,ENST00000472769,ENST00000445012,ENST00000466983"	"ENSP00000362159,ENSP00000362160,ENSP00000362157,ENSP00000410053,ENSP00000362155,ENSP00000419685,ENSP00000418600"
PH_hs_0000567	1083.41	1539.95	1803.92	1885.58	1531.58	1074.65	1950.25	1567.97	0.513842	0.0963963	-0.0767942	0.613888	-0.00978514	0.976593	EVI2B	Homo sapiens ecotropic viral integration site 2B (EVI2B)	1	2124	NM_006495	NP_006486.3	ENSG00000185862	"ENST00000330927,ENST00000577894"	"ENSP00000333779,ENSP00000462682"
PH_hs_0000569	16634.2	13891.9	1987.54	2383.7	18705.3	16202.1	2518.98	2406.47	-2.80403	0.000404072	0.177783	0.226128	0.195612	0.272855	ATP2A3	"Homo sapiens ATPase, Ca++ transporting, ubiquitous (ATP2A3)"	1	489	"NM_174958,NM_174957,NM_174956,NM_174955,NM_174954,NM_174953,NM_005173"	"NP_777618.1,NP_777617.1,NP_777616.1,NP_777615.1,NP_777614.1,NP_777613.1,NP_005164.2"	ENSG00000074370	"ENST00000397041,ENST00000397035,ENST00000574999,ENST00000570773,ENST00000570845,ENST00000359983,ENST00000352011,ENST00000397043,ENST00000572116,ENST00000571245,ENST00000576957,ENST00000572176,ENST00000572694,ENST00000574202,ENST00000309890"	"ENSP00000380234,ENSP00000380229,ENSP00000461480,ENSP00000353072,ENSP00000301387,ENSP00000380236,ENSP00000458865,ENSP00000312577"
PH_hs_0000570	1218.04	1347.06	1263	1210.08	1301.3	1375.95	1355.05	1212.15	-0.0512125	0.555791	0.0519838	0.560991	0.063007	0.477118	FBXL5	Homo sapiens F-box and leucine-rich repeat protein 5 (FBXL5)	1	26234	"NM_001193535,NM_001193534,NM_012161,NR_036464"	"NP_001180464.1,NP_001180463.1,NP_036293.1,-"	ENSG00000118564	"ENST00000341285,ENST00000513163,ENST00000511441,ENST00000412094,ENST00000507700,ENST00000504837,ENST00000512066,ENST00000503196,ENST00000509314,ENST00000510802,ENST00000507899,ENST00000515679,ENST00000514541"	"ENSP00000344866,ENSP00000425472,ENSP00000425027,ENSP00000408679,ENSP00000426993,ENSP00000425541,ENSP00000421070,ENSP00000423961,ENSP00000422049,ENSP00000424423"
PH_hs_0000571	1566.62	1377.89	759.286	917.276	1477.67	1414.12	977.429	995.096	-0.815986	0.0106424	0.240914	0.135034	-0.0234443	0.809527	SPATA5L1	Homo sapiens spermatogenesis associated 5-like 1 (SPATA5L1)	1	79029	"NM_024063,NR_027635"	"NP_076968.2,-"	ENSG00000171763	"ENST00000305560,ENST00000559860,ENST00000531970,ENST00000525552,ENST00000531624,ENST00000533199,ENST00000533841"	"ENSP00000305494,ENSP00000436823,ENSP00000453091,ENSP00000431242"
PH_hs_0000572	35355.1	31734.9	26580	33876	26902.3	26862.2	33933.7	31720.2	-0.158694	0.401825	0.128757	0.463323	-0.31734	0.025848	NDUFAB1	Homo sapiens NADH dehydrogenase (ubiquinone)	1	4706	NM_005003	NP_004994.1	ENSG00000004779	"ENST00000007516,ENST00000562133,ENST00000484769,ENST00000570319,ENST00000567761"	"ENSP00000007516,ENSP00000454891,ENSP00000454812,ENSP00000458770,ENSP00000461693"
PH_hs_0000573	21955.1	21530	15879.2	16729.7	21489.7	21459.9	19699.4	19128.8	-0.415678	0.00462889	0.252175	0.0163221	-0.0178099	0.640698	CRKL	Homo sapiens v-crk avian sarcoma virus CT10 oncogene homolog-like (CRKL)	1	1399	NM_005207	NP_005198.1	ENSG00000099942	"ENST00000354336,ENST00000411769"	"ENSP00000346300,ENSP00000396646"
PH_hs_0000574	623.443	562.065	735.713	733.821	544.645	593.569	827.763	786.958	0.311789	0.0253512	0.135467	0.0657756	-0.0581318	0.559146	ZBTB26	Homo sapiens zinc finger and BTB domain containing 26 (ZBTB26)	1	57684	NM_020924	NP_065975.1	ENSG00000171448	"ENST00000373656,ENST00000373654"	"ENSP00000362760,ENSP00000362758"
PH_hs_0000575	270266	259130	332138	275642	294702	295337	275233	288059	0.193262	0.208587	-0.103779	0.449043	0.156783	0.035432	GNB2L1	Homo sapiens guanine nucleotide binding protein (G protein)	1	10399	NM_006098	NP_006089.1	ENSG00000204628	"ENST00000511473,ENST00000504325,ENST00000514455,ENST00000509148,ENST00000502905,ENST00000507756,ENST00000511566,ENST00000507273,ENST00000509535,ENST00000504128,ENST00000508682,ENST00000376817,ENST00000512805,ENST00000504726,ENST00000511900,ENST00000513060,ENST00000512968,ENST00000510199,ENST00000502844,ENST00000507000,ENST00000514183,ENST00000502548,ENST00000502890,ENST00000503494,ENST0000050631…	"ENSP00000420936,ENSP00000422198,ENSP00000426708,ENSP00000424654,ENSP00000426960,ENSP00000422316,ENSP00000426101,ENSP00000421838,ENSP00000427677,ENSP00000424760,ENSP00000366013,ENSP00000426909,ENSP00000426046,ENSP00000422768,ENSP00000425008,ENSP00000423569,ENSP00000422029,ENSP00000421416,ENSP00000426111,ENSP00000426270,ENSP00000424237,ENSP00000421356,ENSP00000486170"
PH_hs_0000576	9360.45	9234.94	4400.63	4655.63	9385.07	8344.11	5277.42	4669.22	-1.0385	0.0003333	0.133164	0.227535	-0.0712781	0.43672	YIPF5	"Homo sapiens Yip1 domain family, member 5 (YIPF5)"	1	81555	"NM_001271732,NM_030799,NM_001024947"	"NP_001258661.1,NP_110426.4,NP_001020118.1"	ENSG00000145817	"ENST00000274496,ENST00000448443,ENST00000513112,ENST00000519064,ENST00000522203,ENST00000508754"	"ENSP00000274496,ENSP00000397704,ENSP00000425422,ENSP00000429777,ENSP00000428715"
PH_hs_0000577	28716	24606.8	19062.8	20444.9	31666.2	30634.6	24852.5	24460.1	-0.429204	0.0295681	0.32066	0.0109538	0.228596	0.115427	DHX15	Homo sapiens DEAH (Asp-Glu-Ala-His)	1	1665	NM_001358	NP_001349.2	ENSG00000109606	"ENST00000510645,ENST00000508032,ENST00000336812,ENST00000513036,ENST00000512903,ENST00000508368,ENST00000504279,ENST00000503562,ENST00000511553,ENST00000513092"	ENSP00000336741
PH_hs_0000579	6882.71	7566.14	5708.29	4434.51	6825.42	6625.67	4392.1	4995.3	-0.52035	0.0517575	-0.103177	0.590415	-0.101775	0.239321	NCAPD2	"Homo sapiens non-SMC condensin I complex, subunit D2 (NCAPD2)"	1	9918	NM_014865	NP_055680.3	ENSG00000010292	"ENST00000541399,ENST00000315579,ENST00000539714,ENST00000536538,ENST00000382457,ENST00000539084,ENST00000545732,ENST00000536090,ENST00000542472,ENST00000538600,ENST00000542492,ENST00000535804,ENST00000539885"	"ENSP00000325017,ENSP00000444377,ENSP00000371895,ENSP00000438495"
PH_hs_0000580	2344.72	2085.41	3236.89	3531.82	2767.09	2807.15	3763.5	3612.67	0.612635	0.00805452	0.125062	0.163429	0.333862	0.0273342	KRCC1	Homo sapiens lysine-rich coiled-coil 1 (KRCC1)	1	51315	NM_016618	NP_057702.1	ENSG00000172086	ENST00000347055	ENSP00000340083
PH_hs_0000582	5421.87	5673.62	4488.72	4444.23	6343.83	6258.08	5031.05	4982.42	-0.31241	0.00875304	0.164734	0.0227743	0.184008	0.0269193	MGEA5	Homo sapiens meningioma expressed antigen 5 (hyaluronidase)	1	10724	"NM_001142434,NM_012215"	"NP_001135906.1,NP_036347.1"	ENSG00000198408	"ENST00000361464,ENST00000462994,ENST00000482611,ENST00000357797,ENST00000494347,ENST00000479811,ENST00000461645,ENST00000492204,ENST00000370094,ENST00000429860,ENST00000439817"	"ENSP00000354850,ENSP00000350445,ENSP00000359112,ENSP00000414235,ENSP00000409973"
PH_hs_0000583	51.2858	50	73.1991	60.7468	50	50	72.53	68.3881	0.397074	0.0451762	0.0788446	0.562622	-0.0183153	0.644418	REPS2	Homo sapiens RALBP1 associated Eps domain containing 2 (REPS2)	1	9185	"NM_001080975,NM_004726"	"NP_001074444.1,NP_004717.2"	ENSG00000169891	"ENST00000357277,ENST00000303843,ENST00000481792,ENST00000469714,ENST00000470686"	"ENSP00000349824,ENSP00000306033"
PH_hs_0000584	812.559	962.863	744.398	687.653	1013.44	997.316	614.778	662.076	-0.306023	0.0825474	-0.165346	0.112437	0.184719	0.193762	CYB5R4	Homo sapiens cytochrome b5 reductase 4 (CYB5R4)	1	51167	NM_016230	NP_057314.2	ENSG00000065615	"ENST00000369681,ENST00000369679,ENST00000479164"	"ENSP00000358695,ENSP00000358693"
PH_hs_0000585	1288.56	1152.59	4207.09	4683.58	1654.95	1639.09	4449.66	4617.68	1.8649	0.000363689	0.0302156	0.719878	0.434528	0.0123741	IMPA2	Homo sapiens inositol(myo)	1	3613	NM_014214	NP_055029.1	ENSG00000141401	"ENST00000588752,ENST00000589238,ENST00000269159,ENST00000590107,ENST00000383376,ENST00000590138,ENST00000588927,ENST00000588863,ENST00000588167,ENST00000586230,ENST00000589374,ENST00000625802"	"ENSP00000465416,ENSP00000269159,ENSP00000466059,ENSP00000372867,ENSP00000465938,ENSP00000464767,ENSP00000464754,ENSP00000486461"
PH_hs_0000586	986.45	903.573	429.269	561.3	1120.36	903.912	689.611	707.668	-0.943616	0.012221	0.5091	0.0533377	0.0920927	0.572739	PDXP	"Homo sapiens pyridoxal (pyridoxine, vitamin B6)"	1	57026	NM_020315	NP_064711.1	ENSG00000241360	"ENST00000215904,ENST00000403251"	"ENSP00000215904,ENSP00000385336"
PH_hs_0000587	121.804	130.437	114.141	60.7468	85.9003	128.556	78.2864	82.2639	-0.598108	0.212173	-0.0532659	0.896378	-0.262388	0.377391	RAB14	"Homo sapiens RAB14, member RAS oncogene family (RAB14)"	1	51552	NM_016322	NP_057406.2	ENSG00000119396	"ENST00000373840,ENST00000451303"	"ENSP00000362946,ENSP00000400107"
PH_hs_0000589	15738.3	13253.2	6672.29	7881.28	18073.8	16549.6	8701.3	8186.74	-0.993933	0.00689064	0.218955	0.144289	0.260038	0.128702	C21orf59	Homo sapiens chromosome 21 open reading frame 59 (C21orf59)	1	56683	"NM_021254,NR_036552"	"NP_067077.1,-"	ENSG00000159079	"ENST00000431599,ENST00000440966,ENST00000382549,ENST00000290155,ENST00000425336,ENST00000300260,ENST00000483315,ENST00000458138"	"ENSP00000411306,ENSP00000411467,ENSP00000371989,ENSP00000290155,ENSP00000407362,ENSP00000300260,ENSP00000393104"
PH_hs_0000593	185.911	156.524	133.992	144.577	156.266	174.756	177.296	179.395	-0.293508	0.0912126	0.357656	0.0090495	-0.045828	0.747331	ZNF25	Homo sapiens zinc finger protein 25 (ZNF25)	1	219749	NM_145011	NP_659448.1	ENSG00000175395	"ENST00000302609,ENST00000374633,ENST00000467975"	ENSP00000302222
PH_hs_0000594	7833.9	6937.67	3466.41	3669.1	9560.52	8945.71	4210.2	4139.96	-1.04766	0.00141588	0.227316	0.0212958	0.327052	0.0402114	SACM1L	Homo sapiens SAC1 suppressor of actin mutations 1-like (yeast)	1	22908	NM_014016	NP_054735.3	ENSG00000211456	"ENST00000464524,ENST00000455997,ENST00000418611,ENST00000463237,ENST00000389061,ENST00000441228,ENST00000463347,ENST00000438671,ENST00000478586,ENST00000445499,ENST00000463659,ENST00000433336,ENST00000464102,ENST00000471207,ENST00000485311"	"ENSP00000389975,ENSP00000396387,ENSP00000373713,ENSP00000406263,ENSP00000411966,ENSP00000412883"
PH_hs_0000595	258.833	241.111	246.892	195.605	201.043	196.852	185.355	216.067	-0.184949	0.306334	-0.135028	0.483039	-0.32855	0.0114472	ELL	Homo sapiens elongation factor RNA polymerase II (ELL)	1	8178	NM_006532	NP_006523.1	ENSG00000105656	"ENST00000262809,ENST00000594635,ENST00000610152,ENST00000596124,ENST00000608165,ENST00000596915"	"ENSP00000262809,ENSP00000475681,ENSP00000475648"
PH_hs_0000597	3629.27	3690.18	3058.23	3172.2	2924.27	2995.97	3574.69	3445.17	-0.232595	0.0177345	0.172108	0.0377326	-0.306138	0.00460473	FBXO7	Homo sapiens F-box protein 7 (FBXO7)	1	25793	"NM_001033024,NM_012179,NM_001257990"	"NP_001028196.1,NP_036311.3,NP_001244919.1"	ENSG00000100225	"ENST00000266087,ENST00000420700,ENST00000425028,ENST00000492535,ENST00000452138,ENST00000397426,ENST00000444207,ENST00000465418,ENST00000484607"	"ENSP00000266087,ENSP00000406155,ENSP00000395823,ENSP00000388547,ENSP00000380571,ENSP00000404388"
PH_hs_0000598	3394.48	3664.89	3112.82	2288.94	5125.69	3875.77	2226.56	2521.44	-0.402028	0.128287	-0.17192	0.45281	0.337637	0.162522	GNE	Homo sapiens glucosamine (UDP-N-acetyl)	1	10020	"NM_001190383,NM_001190388,NM_001190384,NM_005476,NM_001128227"	"NP_001177312.1,NP_001177317.1,NP_001177313.1,NP_005467.1,NP_001121699.1"	ENSG00000159921	"ENST00000396594,ENST00000543356,ENST00000539208,ENST00000447283,ENST00000377902,ENST00000539815"	"ENSP00000379839,ENSP00000437765,ENSP00000445117,ENSP00000414760,ENSP00000367134,ENSP00000439155"
PH_hs_0000602	3282.29	2920.21	1913.1	2195.39	2724.14	2372.27	2524.74	2675.06	-0.595192	0.0142712	0.342658	0.0377642	-0.284354	0.0953045	RAB8A	"Homo sapiens RAB8A, member RAS oncogene family (RAB8A)"	1	4218	NM_005370	NP_005361.2	ENSG00000167461	"ENST00000300935,ENST00000590899,ENST00000588105,ENST00000587156,ENST00000586682,ENST00000589697,ENST00000592971"	"ENSP00000300935,ENSP00000467501"
PH_hs_0000603	1393.53	1647.46	1521.05	1487.08	1353.39	1387	1546.16	1443.09	-0.0107171	0.92763	-0.00985442	0.873026	-0.145221	0.276544	NA	NA	1	NA	NA	NA	ENSG00000206527	ENSG00000206527	"ENSP00000373153,ENSP00000417567,ENSP00000419237"
PH_hs_0000604	138.632	98.0254	135.232	137.288	98.694	116.504	143.909	119.927	0.225078	0.362073	-0.0526659	0.676563	-0.120535	0.647097	LMO7	Homo sapiens LIM domain 7 (LMO7)	1	4008	"NM_005358,NM_015842"	"NP_005349.3,NP_056667.2"	ENSG00000136153	"ENST00000341547,ENST00000533299,ENST00000533305,ENST00000377499,ENST00000534657,ENST00000321797,ENST00000465309,ENST00000526202,ENST00000465261,ENST00000497947,ENST00000526371,ENST00000526528,ENST00000489941,ENST00000525373,ENST00000447038,ENST00000532785,ENST00000532377,ENST00000485987,ENST00000524651,ENST00000525107,ENST00000525914,ENST00000533809,ENST00000482116,ENST00000467686,ENST0000060596…	"ENSP00000342112,ENSP00000366719,ENSP00000434943,ENSP00000317802,ENSP00000431129,ENSP00000433352,ENSP00000431271,ENSP00000432269,ENSP00000434201,ENSP00000431636,ENSP00000431896,ENSP00000388955,ENSP00000433591,ENSP00000435296,ENSP00000434083,ENSP00000475811,ENSP00000349571,ENSP00000366757"
PH_hs_0000605	164.275	168.382	246.892	229.623	83.1588	130.565	218.741	217.058	0.517647	0.00373304	-0.12792	0.110374	-0.674571	0.0986631	CDC42SE2	Homo sapiens CDC42 small effector 2 (CDC42SE2)	1	56990	"NM_001038702,NM_020240"	"NP_001033791.1,NP_064625.1"	ENSG00000158985	"ENST00000503291,ENST00000360515,ENST00000506929,ENST00000502639,ENST00000505065,ENST00000502840,ENST00000511432,ENST00000515533,ENST00000506419,ENST00000504701,ENST00000502582,ENST00000395246"	"ENSP00000426779,ENSP00000353706,ENSP00000427421,ENSP00000425292,ENSP00000378667"
PH_hs_0000607	242.005	242.692	173.693	147.007	217.492	251.087	178.447	172.457	-0.600868	0.0115442	0.134653	0.298838	-0.052506	0.614804	EOGT	Homo sapiens EGF domain-specific O-linked N-acetylglucosamine (GlcNAc)	1	285203	NM_173654	NP_775925.1	ENSG00000163378	"ENST00000383701,ENST00000295571,ENST00000496647,ENST00000403140,ENST00000480846,ENST00000424374,ENST00000456376,ENST00000540764,ENST00000540955,ENST00000615922"	"ENSP00000373206,ENSP00000295571,ENSP00000384124,ENSP00000408090,ENSP00000411832,ENSP00000443780,ENSP00000444264,ENSP00000480083"
PH_hs_0000608	359	367.595	143.917	119.064	260.443	259.121	138.152	169.483	-1.47257	0.00123544	0.225218	0.275376	-0.483755	0.00117117	MANSC1	Homo sapiens MANSC domain containing 1 (MANSC1)	1	54682	NM_018050	NP_060520.2	ENSG00000281818	"ENST00000629245,ENST00000626912,ENST00000631077,ENST00000628134"	"ENSP00000487587,ENSP00000487244,ENSP00000487019,ENSP00000486216"
PH_hs_0000609	7429.23	5823.82	10828.5	11275.8	8958.31	6876.76	12151.7	10245.3	0.748373	0.0163869	0.0140265	0.906742	0.254889	0.337703	CRTC1	Homo sapiens CREB regulated transcription coactivator 1 (CRTC1)	1	23373	"NM_001098482,NM_015321"	"NP_001091952.1,NP_056136.2"	ENSG00000105662	"ENST00000321949,ENST00000338797,ENST00000594658,ENST00000601916"	"ENSP00000323332,ENSP00000345001,ENSP00000468893,ENSP00000469285"
PH_hs_0000610	50	50	50	50	50	50	50	50	0	1	0	1	0	1	ARHGEF4	Homo sapiens Rho guanine nucleotide exchange factor (GEF)	1	50649	"NM_015320,NM_032995"	"NP_056135.2,NP_127462.1"	ENSG00000136002	"ENST00000526381,ENST00000409359,ENST00000326016,ENST00000438985,ENST00000525839,ENST00000409303,ENST00000355771,ENST00000496764,ENST00000439368,ENST00000528247,ENST00000490728,ENST00000532720,ENST00000527365,ENST00000525092,ENST00000611048,ENST00000428230,ENST00000392953"	"ENSP00000386794,ENSP00000316845,ENSP00000389661,ENSP00000432267,ENSP00000387285,ENSP00000348017,ENSP00000432301,ENSP00000483548,ENSP00000398455,ENSP00000376680"
PH_hs_0000611	4242.3	4068.85	3017.29	3629.01	4286.79	3669.88	4166.45	3892.17	-0.328317	0.0718737	0.283281	0.10375	-0.0669161	0.56529	COPS3	Homo sapiens COP9 signalosome subunit 3 (COPS3)	1	8533	"NM_001199125,NM_003653"	"NP_001186054.1,NP_003644.2"	ENSG00000141030	"ENST00000539941,ENST00000486032,ENST00000579716,ENST00000268717,ENST00000578317,ENST00000439936,ENST00000463097,ENST00000471414,ENST00000486810,ENST00000577210,ENST00000417352,ENST00000584216,ENST00000583160,ENST00000492672,ENST00000477299,ENST00000577246,ENST00000495640,ENST00000462236"	"ENSP00000437606,ENSP00000466153,ENSP00000268717,ENSP00000464572,ENSP00000413298,ENSP00000463340,ENSP00000409028,ENSP00000463098,ENSP00000468536,ENSP00000463477,ENSP00000463195,ENSP00000464369,ENSP00000465156"
PH_hs_0000614	264.442	159.687	284.112	289.155	251.304	254.1	286.666	291.393	0.480052	0.210382	0.0120184	0.781373	0.298317	0.409674	ADAM11	Homo sapiens ADAM metallopeptidase domain 11 (ADAM11)	1	4185	NM_002390	NP_002381.2	ENSG00000073670	"ENST00000200557,ENST00000355638,ENST00000535346,ENST00000587773,ENST00000588363"	"ENSP00000200557,ENSP00000347856,ENSP00000443773,ENSP00000465537"
PH_hs_0000615	862.242	497.242	734.473	529.712	233.028	1443.25	1016.57	1023.84	-0.0700622	0.865927	0.70982	0.0370777	-0.175148	0.890172	BRINP1	Homo sapiens bone morphogenetic protein/retinoic acid inducible neural-specific 1 (BRINP1)	1	1620	NM_014618	NP_055433.2	ENSG00000078725	"ENST00000482797,ENST00000265922,ENST00000373964"	"ENSP00000265922,ENSP00000363075"
PH_hs_0000616	568.952	671.158	503.709	518.777	600.389	602.608	445.542	439.071	-0.273626	0.0857928	-0.208846	0.0156748	-0.0389211	0.738415	FBXL2	Homo sapiens F-box and leucine-rich repeat protein 2 (FBXL2)	1	25827	"NM_012157,NM_001171713"	"NP_036289.3,NP_001165184.1"	ENSG00000153558	"ENST00000498807,ENST00000484457,ENST00000497411,ENST00000435207,ENST00000283627,ENST00000432809,ENST00000451636,ENST00000463736,ENST00000425973,ENST00000507198,ENST00000422741,ENST00000421391,ENST00000483037,ENST00000493778,ENST00000464164,ENST00000461094,ENST00000463698,ENST00000460186,ENST00000492662,ENST00000471208,ENST00000464990,ENST00000538892"	"ENSP00000417601,ENSP00000411484,ENSP00000411273,ENSP00000416332,ENSP00000405084,ENSP00000426163,ENSP00000406737,ENSP00000408895,ENSP00000441228"
PH_hs_0000618	50	50	50	50	50	50	50	50	0	1	0	1	0	1	ARNT2	Homo sapiens aryl-hydrocarbon receptor nuclear translocator 2 (ARNT2)	1	9915	NM_014862	NP_055677.3	ENSG00000172379	"ENST00000529181,ENST00000303329,ENST00000533983,ENST00000527771,ENST00000525103,ENST00000531595,ENST00000558849,ENST00000525505,ENST00000610490,ENST00000622346"	"ENSP00000307479,ENSP00000453651,ENSP00000453792,ENSP00000452961,ENSP00000483762,ENSP00000479393"
PH_hs_0000619	5594.16	6340.82	3888.24	3355.65	7571.11	5974.86	3506.77	3932.81	-0.72144	0.00989332	0.0399968	0.753995	0.175409	0.373457	STAU1	Homo sapiens staufen double-stranded RNA binding protein 1 (STAU1)	1	6780	"NM_017453,NM_001037328,NM_017454,NM_017452,NM_004602"	"NP_059347.2,NP_001032405.1,NP_059348.2,NP_059346.2,NP_004593.2"	ENSG00000124214	"ENST00000371856,ENST00000360426,ENST00000347458,ENST00000340954,ENST00000371802,ENST00000371792,ENST00000437404,ENST00000456866,ENST00000371828,ENST00000614381"	"ENSP00000360922,ENSP00000353604,ENSP00000323443,ENSP00000345425,ENSP00000360867,ENSP00000360857,ENSP00000416779,ENSP00000398785,ENSP00000360893,ENSP00000484011"
PH_hs_0000620	1742.11	1739.95	1080.62	1001.11	2440.85	2395.37	1129.4	959.415	-0.743217	0.00130127	0.00116358	0.992419	0.473872	0.00112372	ZFAND3	"Homo sapiens zinc finger, AN1-type domain 3 (ZFAND3)"	1	60685	NM_021943	NP_068762.1	ENSG00000156639	"ENST00000287218,ENST00000373391,ENST00000474522,ENST00000373389,ENST00000469208,ENST00000440482,ENST00000463847"	"ENSP00000287218,ENSP00000362489,ENSP00000420240,ENSP00000362487"
PH_hs_0000622	375.027	411.865	658.792	438.592	799.604	1177.09	790.923	838.497	0.451768	0.169947	0.599321	0.0933774	1.30364	0.0151988	CPNE6	Homo sapiens copine VI (neuronal)	1	9362	NM_006032	NP_006023.1	ENSG00000100884	"ENST00000397016,ENST00000560356,ENST00000558450,ENST00000558995,ENST00000559778,ENST00000560761,ENST00000557889,ENST00000558541,ENST00000558859,ENST00000560092,ENST00000559197,ENST00000560828,ENST00000560884,ENST00000558795,ENST00000559207,ENST00000460657,ENST00000557829,ENST00000560845,ENST00000537691"	"ENSP00000380211,ENSP00000454192,ENSP00000454093,ENSP00000453483,ENSP00000454075,ENSP00000454166,ENSP00000453352,ENSP00000453326,ENSP00000452826,ENSP00000453261,ENSP00000452884,ENSP00000454172,ENSP00000452653,ENSP00000440077"
PH_hs_0000624	302.907	309.887	368.477	513.918	80.4173	504.182	482.382	370.683	0.506249	0.0877123	-0.041374	0.880868	-0.605546	0.628092	IGSF21	"Homo sapiens immunoglobin superfamily, member 21 (IGSF21)"	1	84966	NM_032880	NP_116269.3	ENSG00000117154	"ENST00000251296,ENST00000412684,ENST00000497331,ENST00000473951"	ENSP00000251296
PH_hs_0000625	82.538	83.7959	85.6058	63.1766	50	61.2651	87.4966	72.3526	-0.17742	0.408537	0.113586	0.634325	-0.587472	0.0224552	TNS2	Homo sapiens tensin 2 (TNS2)	1	23371	"NM_198316,NM_170754,NM_015319"	"NP_938072.1,NP_736610.2,NP_056134.2"	ENSG00000111077	"ENST00000379902,ENST00000314276,ENST00000549498,ENST00000551302,ENST00000314250,ENST00000552403,ENST00000549311,ENST00000546602,ENST00000552570,ENST00000549700,ENST00000551693,ENST00000549789,ENST00000547223,ENST00000602335,ENST00000546759,ENST00000551583,ENST00000546772,ENST00000550660,ENST00000552168,ENST00000550048"	"ENSP00000369232,ENSP00000319756,ENSP00000319684,ENSP00000449363,ENSP00000447021,ENSP00000449361,ENSP00000473388,ENSP00000449165"
PH_hs_0000626	1176.37	1181.84	772.933	939.145	1159.65	968.19	1048.81	999.06	-0.468768	0.0321107	0.264779	0.123782	-0.154157	0.276429	ARHGEF18	Homo sapiens Rho/Rac guanine nucleotide exchange factor (GEF)	1	23370	"NM_001130955,NM_015318"	"NP_001124427.1,NP_056133.2"	ENSG00000104880	"ENST00000319670,ENST00000599752,ENST00000359920,ENST00000595600,ENST00000594665"	"ENSP00000319200,ENSP00000471597,ENSP00000352995,ENSP00000470729"
PH_hs_0000629	1512.93	1429.27	1091.78	1009.61	1630.28	1717.43	1231.86	1219.09	-0.486071	0.00661828	0.223079	0.0336386	0.186372	0.0510874	CORO1B	"Homo sapiens coronin, actin binding protein, 1B (CORO1B)"	1	57175	"NM_001018070,NM_020441"	"NP_001018080.1,NP_065174.1"	ENSG00000172725	"ENST00000616321,ENST00000341356,ENST00000537042,ENST00000539724,ENST00000539970,ENST00000453768,ENST00000545736,ENST00000545016,ENST00000393893,ENST00000627576"	"ENSP00000479949,ENSP00000340211,ENSP00000445330,ENSP00000438056,ENSP00000377471,ENSP00000486585"
PH_hs_0000630	732.425	692.502	517.357	618.402	847.124	768.325	737.964	657.12	-0.332398	0.068198	0.300002	0.106938	0.179895	0.103722	LARP1	"Homo sapiens La ribonucleoprotein domain family, member 1 (LARP1)"	1	23367	NM_015315	NP_056130.2	ENSG00000155506	"ENST00000336314,ENST00000518297,ENST00000517616,ENST00000518892,ENST00000521577,ENST00000519931,ENST00000524248,ENST00000523163,ENST00000518194,ENST00000518595,ENST00000518742,ENST00000518677,ENST00000522272,ENST00000519194,ENST00000524187"	"ENSP00000336721,ENSP00000428589,ENSP00000429852,ENSP00000429624,ENSP00000428251,ENSP00000429710,ENSP00000429904,ENSP00000430438,ENSP00000427731,ENSP00000431072,ENSP00000430815,ENSP00000430169"
PH_hs_0000631	3400.89	3231.68	1507.41	1699.69	3027.53	3087.36	1912.26	1797.91	-1.05043	0.00131955	0.212129	0.0955456	-0.116839	0.0911959	DNAJA3	Homo sapiens DnaJ (Hsp40)	1	9093	"NM_001135110,NM_005147"	"NP_001128582.1,NP_005138.3"	ENSG00000276726	"ENST00000612103,ENST00000614397,ENST00000631547,ENST00000633082,ENST00000615114,ENST00000632858,ENST00000633931,ENST00000632459,ENST00000632045,ENST00000633240,ENST00000633648,ENST00000632730,ENST00000633170"	"ENSP00000477570,ENSP00000479815,ENSP00000488175,ENSP00000488665,ENSP00000480419,ENSP00000487896"
PH_hs_0000633	64.9086	50	120.344	98.4097	50	68.2956	71.3788	108.033	0.93378	0.018771	-0.309499	0.342811	0.0366915	0.893042	KIAA0895	Homo sapiens KIAA0895 (KIAA0895)	1	23366	"NM_015314,NM_001100425,NM_001199708,NM_001199707,NM_001199706"	"NP_056129.2,NP_001093895.1,NP_001186637.1,NP_001186636.1,NP_001186635.1"	ENSG00000164542	"ENST00000297063,ENST00000338533,ENST00000317020,ENST00000440378,ENST00000436884,ENST00000453212,ENST00000483360,ENST00000480192,ENST00000483526,ENST00000431396,ENST00000415803,ENST00000493327,ENST00000429651"	"ENSP00000297063,ENSP00000344805,ENSP00000319251,ENSP00000390837,ENSP00000389985,ENSP00000390183,ENSP00000399935,ENSP00000400749,ENSP00000390527"
PH_hs_0000635	9611.27	10379.6	21949.8	19338.1	12810.1	11390.3	17619	18020.7	1.04455	0.00179976	-0.209431	0.0902727	0.274267	0.0624967	TKFC	Homo sapiens triokinase/FMN cyclase (TKFC)	1	26007	NM_015533	NP_056348.2	ENSG00000149476	"ENST00000394900,ENST00000531820,ENST00000530456,ENST00000532173,ENST00000530057,ENST00000525170,ENST00000529121,ENST00000529620,ENST00000533393,ENST00000524968,ENST00000529479,ENST00000529092,ENST00000533853,ENST00000524953,ENST00000534134,ENST00000534370,ENST00000528061,ENST00000534084,ENST00000525366,ENST00000524440,ENST00000530329,ENST00000617083"	"ENSP00000378360,ENSP00000431844,ENSP00000434405,ENSP00000432539,ENSP00000459382,ENSP00000478735"
PH_hs_0000636	4919.43	4783.48	4363.41	4712.73	4235.62	3865.73	4839.94	4653.36	-0.0972653	0.229046	0.0656209	0.375247	-0.261619	0.032873	VARS2	"Homo sapiens valyl-tRNA synthetase 2, mitochondrial (VARS2)"	1	57176	"NM_001167734,NM_001167733,NM_020442"	"NP_001161206.1,NP_001161205.1,NP_065175.4"	ENSG00000206476	"ENST00000452966,ENST00000484947,ENST00000433908,ENST00000476415,ENST00000493915,ENST00000459847,ENST00000462424,ENST00000383540,ENST00000475673,ENST00000489340,ENST00000473449,ENST00000552560,ENST00000550773"	"ENSP00000394190,ENSP00000401775,ENSP00000373032,ENSP00000449862,ENSP00000446608"
PH_hs_0000637	193.924	233.996	187.34	208.969	146.213	163.708	198.019	198.226	-0.106515	0.489216	0.00191775	0.981074	-0.461387	0.0481754	ZNF385B	Homo sapiens zinc finger protein 385B (ZNF385B)	1	151126	"NM_001113398,NM_001113397,NM_152520"	"NP_001106869.1,NP_001106868.1,NP_689733.3"	ENSG00000144331	"ENST00000466398,ENST00000410066,ENST00000336917,ENST00000409343,ENST00000409692,ENST00000457304,ENST00000469551,ENST00000475539,ENST00000495289,ENST00000439340,ENST00000463918,ENST00000451732,ENST00000438871"	"ENSP00000386845,ENSP00000338225,ENSP00000386379,ENSP00000386507,ENSP00000394038,ENSP00000399198,ENSP00000409978,ENSP00000400232"
PH_hs_0000638	2790.27	2968.43	956.551	974.378	2894.11	2568.11	972.824	958.424	-1.57582	0.000111063	0.000259087	0.995184	-0.0781372	0.443897	NAV1	Homo sapiens neuron navigator 1 (NAV1)	1	89796	"NM_020443,NM_001167738"	"NP_065176.3,NP_001161210.1"	ENSG00000134369	"ENST00000367302,ENST00000491403,ENST00000367296,ENST00000490213,ENST00000367295,ENST00000430015,ENST00000469130,ENST00000438083,ENST00000477118,ENST00000593583"	"ENSP00000356271,ENSP00000356265,ENSP00000356264,ENSP00000405437,ENSP00000389123,ENSP00000426436,ENSP00000471857"
PH_hs_0000639	1043.34	1385.79	1828.74	1771.38	1275.71	1135.92	1691.22	1562.02	0.581894	0.04493	-0.147121	0.101254	0.00161401	0.99377	SEZ6L2	Homo sapiens seizure related 6 homolog (mouse)	1	26470	"NM_001243333,NM_001243332,NM_001114100,NM_001114099,NM_201575,NM_012410"	"NP_001230262.1,NP_001230261.1,NP_001107572.1,NP_001107571.1,NP_963869.2,NP_036542.1"	ENSG00000174938	"ENST00000346932,ENST00000350527,ENST00000308713,ENST00000563118,ENST00000568407,ENST00000562159,ENST00000568380,ENST00000537485,ENST00000617533"	"ENSP00000319215,ENSP00000310206,ENSP00000312550,ENSP00000454654,ENSP00000458490,ENSP00000439412,ENSP00000481917"
PH_hs_0000640	157.063	120.16	69.4771	61.9617	131.592	152.661	67.925	88.2107	-1.06612	0.00946075	0.23849	0.2619	0.0450504	0.828069	LRP5	Homo sapiens low density lipoprotein receptor-related protein 5 (LRP5)	1	4041	NM_002335	NP_002326.2	ENSG00000162337	"ENST00000294304,ENST00000529993,ENST00000528890,ENST00000528714,ENST00000533695,ENST00000529702,ENST00000529481"	"ENSP00000294304,ENSP00000436652,ENSP00000435315"
PH_hs_0000644	12769.4	13027.9	14861.9	15100.4	14901	14645.4	16137.4	14285.2	0.215959	0.0176232	0.0193573	0.827782	0.195781	0.014321	JTB	Homo sapiens jumping translocation breakpoint (JTB)	1	10899	NM_006694	NP_006685.1	ENSG00000143543	"ENST00000271843,ENST00000356648,ENST00000368589,ENST00000428469,ENST00000461365,ENST00000471173"	"ENSP00000271843,ENSP00000349069,ENSP00000357578,ENSP00000395250"
PH_hs_0000645	2569.1	2499.65	1238.18	1389.89	2859.38	2421.48	1698.12	1625.46	-0.949898	0.0014416	0.340798	0.0256322	0.0543036	0.650263	CAB39	Homo sapiens calcium binding protein 39 (CAB39)	1	51719	"NM_001130850,NM_001130849,NM_016289"	"NP_001124322.1,NP_001124321.1,NP_057373.1"	ENSG00000135932	"ENST00000258418,ENST00000410084,ENST00000409788,ENST00000484398,ENST00000478152,ENST00000493540,ENST00000614925"	"ENSP00000258418,ENSP00000386642,ENSP00000386238,ENSP00000483459"
PH_hs_0000646	550.521	660.881	968.958	857.744	643.339	534.312	950.949	910.85	0.595897	0.0226946	0.0298	0.749023	-0.0409629	0.81752	TPRA1	"Homo sapiens transmembrane protein, adipocyte asscociated 1 (TPRA1)"	1	131601	"NM_001142646,NM_001136053,NR_073377"	"NP_001136118.1,NP_001129525.1,-"	ENSG00000163870	"ENST00000450633,ENST00000296210,ENST00000355552,ENST00000393400,ENST00000483868,ENST00000489960,ENST00000465915,ENST00000490290,ENST00000469111,ENST00000490643,ENST00000462228"	"ENSP00000413428,ENSP00000296210,ENSP00000347748,ENSP00000377056,ENSP00000418827,ENSP00000418298,ENSP00000417113,ENSP00000419533,ENSP00000419822,ENSP00000419299"
PH_hs_0000648	6538.94	6192.2	3284.04	3961.9	6004.8	5611.28	4648.83	4222.22	-0.818923	0.00711217	0.296603	0.107623	-0.132531	0.127802	CPSF3L	Homo sapiens cleavage and polyadenylation specific factor 3-like (CPSF3L)	1	54973	"NM_001256462,NM_001256456,NM_001256463,NM_001256460,NM_017871"	"NP_001243391.1,NP_001243385.1,NP_001243392.1,NP_001243389.1,NP_060341.2"	ENSG00000127054	"ENST00000470030,ENST00000435064,ENST00000497304,ENST00000323275,ENST00000411962,ENST00000462432,ENST00000478641,ENST00000421495,ENST00000458452,ENST00000419704,ENST00000532772,ENST00000450926,ENST00000527098,ENST00000485710,ENST00000461514,ENST00000525164,ENST00000528879,ENST00000525769,ENST00000531377,ENST00000527383,ENST00000531292,ENST00000467408,ENST00000434694,ENST00000531020,ENST0000053391…	"ENSP00000413493,ENSP00000400548,ENSP00000464436,ENSP00000433930,ENSP00000404886,ENSP00000431214,ENSP00000392848,ENSP00000431952,ENSP00000432777,ENSP00000433264,ENSP00000431425,ENSP00000411233,ENSP00000435418,ENSP00000434790,ENSP00000404012,ENSP00000436743,ENSP00000432009,ENSP00000481275,ENSP00000435772,ENSP00000433733,ENSP00000436824,ENSP00000434782,ENSP00000436396,ENSP00000445001,ENSP0000044467…
PH_hs_0000649	8421.28	7856.26	5738.07	6350.47	9295.51	10054.5	6435.6	6235.21	-0.430228	0.0147974	0.0695426	0.410859	0.249211	0.0440634	GIPC1	"Homo sapiens GIPC PDZ domain containing family, member 1 (GIPC1)"	1	10755	"NM_202468,NM_202494,NM_202470,NM_202469,NM_005716"	"NP_974197.1,NP_974223.1,NP_974199.1,NP_974198.1,NP_005707.1"	ENSG00000123159	"ENST00000393033,ENST00000345425,ENST00000585606,ENST00000589631,ENST00000586027,ENST00000591349,ENST00000589497,ENST00000587210,ENST00000587969,ENST00000587811,ENST00000587934,ENST00000591245,ENST00000393028"	"ENSP00000376753,ENSP00000340698,ENSP00000466312,ENSP00000466747,ENSP00000467077,ENSP00000465003,ENSP00000468787,ENSP00000464879,ENSP00000466624,ENSP00000466105,ENSP00000376748"
PH_hs_0000650	601.005	706.732	564.502	575.879	653.391	643.786	605.568	574.856	-0.192898	0.165681	0.0493731	0.392683	-0.00700611	0.95085	MON1A	Homo sapiens MON1 secretory trafficking family member A (MON1A)	1	84315	"NM_001142501,NM_032355"	"NP_001135973.1,NP_115731.2"	ENSG00000164077	"ENST00000296473,ENST00000455683,ENST00000417270,ENST00000486107,ENST00000484985,ENST00000483022,ENST00000493206,ENST00000473451"	"ENSP00000296473,ENSP00000404793,ENSP00000399613"
PH_hs_0000651	50	50	50	50	50	50	50	50	0	1	0	1	0	1	TMEM132B	Homo sapiens transmembrane protein 132B (TMEM132B)	1	114795	NM_052907	NP_443139.2	ENSG00000139364	"ENST00000418253,ENST00000535330,ENST00000299308,ENST00000534945,ENST00000535886,ENST00000613307"	"ENSP00000299308,ENSP00000482788"
PH_hs_0000653	104.976	98.8159	111.66	133.643	82.245	98.4259	130.094	106.051	0.262311	0.117299	-0.0565914	0.754563	-0.178879	0.238	ASIC2	Homo sapiens acid sensing (proton gated)	1	40	"NM_001094,NM_183377"	"NP_001085.2,NP_899233.1"	ENSG00000108684	"ENST00000225823,ENST00000359872,ENST00000448983,ENST00000579816,ENST00000583395"	"ENSP00000225823,ENSP00000352934"
PH_hs_0000656	129.016	84.5864	182.377	182.24	176.37	204.887	118.581	224.987	0.803362	0.0510025	-0.158529	0.705196	0.863692	0.05627	ADGRG1	Homo sapiens adhesion G protein-coupled receptor G1 (ADGRG1)	1	9289	"NM_001145774,NM_001145773,NM_001145772,NM_001145771,NM_001145770,NM_201525,NM_201524,NM_005682"	"NP_001139246.1,NP_001139245.1,NP_001139244.1,NP_001139243.1,NP_001139242.1,NP_958933.1,NP_958932.1,NP_005673.3"	ENSG00000205336	"ENST00000565587,ENST00000568791,ENST00000570044,ENST00000567553,ENST00000565314,ENST00000564912,ENST00000562673,ENST00000564907,ENST00000568908,ENST00000568909,ENST00000566778,ENST00000562101,ENST00000561872,ENST00000561988,ENST00000567835,ENST00000569372,ENST00000563548,ENST00000562003,ENST00000561833,ENST00000569531,ENST00000565013,ENST00000561696,ENST00000562414,ENST00000561969,ENST0000056848…	"ENSP00000456781,ENSP00000454321,ENSP00000456166,ENSP00000455812,ENSP00000456469,ENSP00000455245,ENSP00000457456,ENSP00000455215,ENSP00000456796,ENSP00000456238,ENSP00000456794,ENSP00000457979,ENSP00000454263,ENSP00000454607,ENSP00000458063,ENSP00000457307,ENSP00000454364,ENSP00000455600,ENSP00000456494,ENSP00000456002,ENSP00000455351,ENSP00000457073,ENSP00000457122,ENSP00000456787,ENSP0000045663…
PH_hs_0000657	3689.37	3989	2269.17	1900.16	4609.38	4059.57	1959.46	1995.15	-0.885558	0.00558826	-0.0706667	0.572473	0.173248	0.175947	FGF13	Homo sapiens fibroblast growth factor 13 (FGF13)	1	2258	"NM_001139502,NM_001139501,NM_001139500,NM_004114,NM_001139498,NM_033642"	"NP_001132974.1,NP_001132973.1,NP_001132972.1,NP_004105.1,NP_001132970.1,NP_378668.1"	ENSG00000129682	"ENST00000315930,ENST00000305414,ENST00000626909,ENST00000436198,ENST00000455663,ENST00000448673,ENST00000421460,ENST00000441825"	"ENSP00000322390,ENSP00000303391,ENSP00000487411,ENSP00000396198,ENSP00000406916,ENSP00000411999,ENSP00000388688,ENSP00000409276"
PH_hs_0000660	163.473	176.288	133.992	125.138	130.678	136.591	111.673	121.909	-0.39066	0.0133803	-0.150288	0.141064	-0.345553	0.0136491	CSRNP1	Homo sapiens cysteine-serine-rich nuclear protein 1 (CSRNP1)	1	64651	NM_033027	NP_149016.2	ENSG00000144655	"ENST00000273153,ENST00000514182"	"ENSP00000273153,ENSP00000422532"
PH_hs_0000663	2916.88	2560.52	1238.18	1472.5	3890.19	3720.1	1662.43	1469.85	-1.01718	0.00500056	0.211236	0.206081	0.47716	0.0153534	MAP4K4	Homo sapiens mitogen-activated protein kinase kinase kinase kinase 4 (MAP4K4)	1	9448	"NM_145686,NM_001242560,NM_001242559,NM_004834,NM_145687"	"NP_663719.2,NP_001229489.1,NP_001229488.1,NP_004825.3,NP_663720.1"	ENSG00000071054	"ENST00000427603,ENST00000425019,ENST00000413150,ENST00000347699,ENST00000456652,ENST00000417294,ENST00000496989,ENST00000489490,ENST00000476609,ENST00000421882,ENST00000418101,ENST00000477711,ENST00000498066,ENST00000491743,ENST00000350878,ENST00000302217,ENST00000350198,ENST00000324219,ENST00000627726,ENST00000625522"	"ENSP00000403016,ENSP00000392830,ENSP00000389752,ENSP00000314363,ENSP00000387370,ENSP00000409720,ENSP00000396066,ENSP00000414766,ENSP00000343658,ENSP00000303600,ENSP00000281111,ENSP00000313644,ENSP00000487176,ENSP00000486116"
PH_hs_0000666	1924.02	1955.77	1189.8	1564.84	2091.76	2044.85	1545	1355.87	-0.507565	0.0571721	0.0850508	0.67441	0.0924299	0.0898355	VAMP4	Homo sapiens vesicle-associated membrane protein 4 (VAMP4)	1	8674	"NM_003762,NM_001185127,NR_033704"	"NP_003753.2,NP_001172056.1,-"	ENSG00000117533	"ENST00000236192,ENST00000474047,ENST00000367740,ENST00000482519"	"ENSP00000236192,ENSP00000435933,ENSP00000356714"
PH_hs_0000669	87.3461	64.8233	119.104	70.4662	53.0023	68.2956	50	77.3082	0.283912	0.487871	-0.559264	0.261987	-0.322703	0.277714	IGSF11	"Homo sapiens immunoglobulin superfamily, member 11 (IGSF11)"	1	152404	"NM_152538,NM_001015887"	"NP_689751.2,NP_001015887.1"	ENSG00000144847	"ENST00000425327,ENST00000393775,ENST00000489689,ENST00000441144,ENST00000491903,ENST00000459718,ENST00000483401,ENST00000480431,ENST00000494802,ENST00000354673"	"ENSP00000406092,ENSP00000377370,ENSP00000420486,ENSP00000401240,ENSP00000417413,ENSP00000418976,ENSP00000418047,ENSP00000346700"
PH_hs_0000670	503.242	595.267	676.161	818.866	532.765	348.508	777.108	734.428	0.443103	0.0667903	0.0218701	0.87102	-0.345049	0.31055	SHISA7	Homo sapiens shisa family member 7 (SHISA7)	1	729956	NM_001145176	NP_001138648.1	ENSG00000187902	"ENST00000376325,ENST00000416792"	"ENSP00000365503,ENSP00000401307"
PH_hs_0000671	731.624	670.367	687.327	773.914	903.781	968.19	734.511	727.49	0.0585583	0.588836	0.00327059	0.969788	0.417605	0.0135682	COPS4	Homo sapiens COP9 signalosome subunit 4 (COPS4)	1	51138	"NM_001258006,NM_016129"	"NP_001244935.1,NP_057213.2"	ENSG00000138663	"ENST00000509093,ENST00000264389,ENST00000511891,ENST00000509317,ENST00000510801,ENST00000506443,ENST00000507376,ENST00000503682,ENST00000511653,ENST00000511708,ENST00000504274"	"ENSP00000425976,ENSP00000264389,ENSP00000425486,ENSP00000426788,ENSP00000424791,ENSP00000424655"
PH_hs_0000672	2742.99	2950.25	2712.09	2878.18	3256.9	3902.89	3043.96	2810.85	-0.0260111	0.734935	0.0661961	0.411208	0.325729	0.0826588	HECA	Homo sapiens headcase homolog (Drosophila)	1	51696	NM_016217	NP_057301.1	ENSG00000112406	ENST00000367658	ENSP00000356630
PH_hs_0000673	6118.23	6724.23	3922.98	3921.81	6977.12	7024.4	4358.71	4336.2	-0.709507	0.00213564	0.148432	0.0283521	0.126261	0.157695	DENND4B	Homo sapiens DENN/MADD domain containing 4B (DENND4B)	1	9909	NM_014856	NP_055671.2	ENSG00000198837	"ENST00000480340,ENST00000361217,ENST00000492898,ENST00000474386,ENST00000462423,ENST00000531748,ENST00000368646,ENST00000477746,ENST00000485359,ENST00000494683,ENST00000483561,ENST00000472932,ENST00000464048"	"ENSP00000354597,ENSP00000357635,ENSP00000435709"
PH_hs_0000674	5714.36	6056.23	4020.99	3842.84	5791.88	6179.74	4437	4714.81	-0.581644	0.002514	0.21853	0.0332838	0.0242831	0.722816	VWA9	Homo sapiens von Willebrand factor A domain containing 9 (VWA9)	1	81556	"NM_001207059,NM_001207058,NR_045901,NR_045106,NR_045105,NR_045104"	"NP_001193988.1,NP_001193987.1,-,-,-,-"	ENSG00000138614	"ENST00000573314,ENST00000313182,ENST00000567744,ENST00000431261,ENST00000569491,ENST00000420799,ENST00000442903,ENST00000569180,ENST00000569004,ENST00000563729,ENST00000564306,ENST00000561769,ENST00000567923,ENST00000568573,ENST00000567940,ENST00000562830,ENST00000569565"	"ENSP00000458470,ENSP00000326379,ENSP00000457624,ENSP00000402898,ENSP00000456460,ENSP00000408429,ENSP00000396314,ENSP00000455105,ENSP00000454743,ENSP00000454425,ENSP00000457922,ENSP00000457977,ENSP00000456956,ENSP00000454972"
PH_hs_0000676	5389.01	4895.74	5703.33	6335.89	5757.15	5591.2	7118.31	6481.01	0.226902	0.0961196	0.176201	0.149486	0.143482	0.135201	MPDU1	Homo sapiens mannose-P-dolichol utilization defect 1 (MPDU1)	1	9526	"NM_004870,NR_024603"	"NP_004861.2,-"	ENSG00000129255	"ENST00000582151,ENST00000250124,ENST00000572936,ENST00000571822,ENST00000396501,ENST00000571391,ENST00000578267,ENST00000585188,ENST00000359822,ENST00000580708,ENST00000580834,ENST00000572836,ENST00000577088,ENST00000584378,ENST00000423172,ENST00000576066,ENST00000584479,ENST00000572719,ENST00000579445,ENST00000581886,ENST00000575256,ENST00000570458,ENST00000585217,ENST00000576272,ENST0000058138…	"ENSP00000462500,ENSP00000250124,ENSP00000459306,ENSP00000458741,ENSP00000379758,ENSP00000352876,ENSP00000464524,ENSP00000463056,ENSP00000462839,ENSP00000414071,ENSP00000461183,ENSP00000462229,ENSP00000459498,ENSP00000464158,ENSP00000459409,ENSP00000463037,ENSP00000460864,ENSP00000463966,ENSP00000461499,ENSP00000483915,ENSP00000479257,ENSP00000483943"
PH_hs_0000678	2241.35	2173.95	2614.08	2750.61	2802.73	2982.91	2966.82	2706.78	0.280684	0.0149199	0.0797208	0.350759	0.389432	0.00650084	GDPD5	Homo sapiens glycerophosphodiester phosphodiesterase domain containing 5 (GDPD5)	1	81544	NM_030792	NP_110419.5	ENSG00000158555	"ENST00000526177,ENST00000527820,ENST00000533784,ENST00000529721,ENST00000336898,ENST00000533805,ENST00000531759,ENST00000534322,ENST00000531561,ENST00000527322,ENST00000533911,ENST00000528031,ENST00000532435,ENST00000529095,ENST00000524785,ENST00000531441,ENST00000443276"	"ENSP00000434050,ENSP00000437123,ENSP00000437049,ENSP00000433214,ENSP00000337972,ENSP00000435196,ENSP00000435728,ENSP00000433727,ENSP00000396535"
PH_hs_0000679	4005.9	4354.23	7235.55	8042.87	4228.31	2461.65	7489.01	6441.36	0.869135	0.00246297	-0.135336	0.324669	-0.372417	0.352002	GNG7	Homo sapiens guanine nucleotide binding protein (G protein)	1	2788	NM_052847	NP_443079.1	ENSG00000176533	"ENST00000382159,ENST00000587867"	"ENSP00000371594,ENSP00000468650"
PH_hs_0000680	20267.5	20290.5	23627.2	19883.6	29880.5	26536.8	17675.5	18967.3	0.0960295	0.4493	-0.243384	0.12804	0.473616	0.0112028	HDAC6	Homo sapiens histone deacetylase 6 (HDAC6)	1	10013	NM_006044	NP_006035.2	ENSG00000094631	"ENST00000423941,ENST00000438518,ENST00000376643,ENST00000469223,ENST00000376610,ENST00000483656,ENST00000334136,ENST00000462730,ENST00000376619,ENST00000477528,ENST00000465269,ENST00000476625,ENST00000477561,ENST00000481929,ENST00000441703,ENST00000426196,ENST00000489352,ENST00000443563,ENST00000440653,ENST00000468949,ENST00000493923,ENST00000461608,ENST00000486227,ENST00000478095,ENST0000048510…	"ENSP00000392815,ENSP00000403370,ENSP00000365831,ENSP00000365795,ENSP00000334061,ENSP00000365804,ENSP00000393916,ENSP00000402189,ENSP00000402751,ENSP00000394377,ENSP00000397697"
PH_hs_0000681	68.1139	62.4517	99.2531	77.7558	50	61.2651	63.3199	83.255	0.429686	0.0743215	-0.274933	0.300675	-0.236848	0.191448	SPAG16	Homo sapiens sperm associated antigen 16 (SPAG16)	1	79582	"NM_024532,NR_047660,NR_047659"	"NP_078808.3,-,-"	ENSG00000144451	"ENST00000331683,ENST00000406979,ENST00000432529,ENST00000413312,ENST00000420497,ENST00000440779,ENST00000452556,ENST00000447990,ENST00000414961,ENST00000451561,ENST00000480494,ENST00000272898"	"ENSP00000332592,ENSP00000385496,ENSP00000415079,ENSP00000390494,ENSP00000411077,ENSP00000404949,ENSP00000398926,ENSP00000400847,ENSP00000416600,ENSP00000272898"
PH_hs_0000682	4196.62	4617.47	9340.95	9286.96	4395.54	3640.76	7422.24	7779.39	1.08122	0.000637984	-0.293633	0.00815025	-0.138026	0.378914	PRICKLE1	Homo sapiens prickle homolog 1 (Drosophila)	1	144165	"NM_001144883,NM_001144882,NM_001144881,NM_153026"	"NP_001138355.1,NP_001138354.1,NP_001138353.1,NP_694571.2"	ENSG00000139174	"ENST00000345127,ENST00000445766,ENST00000548696,ENST00000552240,ENST00000552108,ENST00000551050,ENST00000547113,ENST00000552200,ENST00000455697"	"ENSP00000345064,ENSP00000398947,ENSP00000448359,ENSP00000449819,ENSP00000447870,ENSP00000446970,ENSP00000446699,ENSP00000401060"
PH_hs_0000683	886.282	917.802	848.614	916.061	778.586	728.151	963.613	968.335	-0.0326991	0.651657	0.131705	0.110391	-0.260428	0.0217145	ASTN1	Homo sapiens astrotactin 1 (ASTN1)	1	460	NM_004319	NP_004310.1	ENSG00000152092	"ENST00000367657,ENST00000361833,ENST00000424564,ENST00000281881,ENST00000473640"	"ENSP00000356629,ENSP00000354536,ENSP00000395041"
PH_hs_0000684	1972.1	1926.52	1167.46	1093.44	2902.33	2664.53	1206.53	1316.22	-0.786735	0.000956994	0.157507	0.124761	0.512685	0.00487327	DNAJB9	Homo sapiens DnaJ (Hsp40)	1	4189	NM_012328	NP_036460.1	ENSG00000128590	"ENST00000249356,ENST00000491582,ENST00000465725"	ENSP00000249356
PH_hs_0000685	16901.1	17083.3	30754.8	25522.1	12722.4	12991.2	21318.1	22876.3	0.72143	0.00909163	-0.343315	0.0697189	-0.402397	0.00192328	PAFAH1B3	"Homo sapiens platelet-activating factor acetylhydrolase 1b, catalytic subunit 3 (29kDa)"	1	5050	"NM_001145940,NM_001145939,NM_002573"	"NP_001139412.1,NP_001139411.1,NP_002564.1"	ENSG00000079462	"ENST00000262890,ENST00000594989,ENST00000595530,ENST00000596265,ENST00000597333,ENST00000601865,ENST00000599778,ENST00000538771"	"ENSP00000262890,ENSP00000471933,ENSP00000473065,ENSP00000470753,ENSP00000472950,ENSP00000469352,ENSP00000444935"
PH_hs_0000688	13332.7	14719.6	10942.6	9007.53	11132.3	10783.7	8709.36	9494.05	-0.496772	0.0358815	-0.126716	0.405874	-0.354554	0.0180036	ITPA	Homo sapiens inosine triphosphatase (nucleoside triphosphate pyrophosphatase)	1	3704	"NM_033453,NR_052002,NR_052001,NR_052000,NM_001267623,NM_181493"	"NP_258412.1,-,-,-,NP_001254552.1,NP_852470.1"	ENSG00000125877	"ENST00000483354,ENST00000460676,ENST00000380113,ENST00000490838,ENST00000609835,ENST00000455664,ENST00000460550,ENST00000399838,ENST00000461029,ENST00000472295"	"ENSP00000369456,ENSP00000413282,ENSP00000382732"
PH_hs_0000689	6638.3	6862.57	3190.99	2970.52	5242.66	5340.11	3270.76	3788.1	-1.13242	0.000396749	0.193193	0.159336	-0.351197	0.00387427	CCNY	Homo sapiens cyclin Y (CCNY)	1	219771	"NM_145012,NM_181698"	"NP_659449.3,NP_859049.2"	ENSG00000108100	"ENST00000490012,ENST00000374706,ENST00000493157,ENST00000374704,ENST00000492478,ENST00000470025,ENST00000465416,ENST00000497692,ENST00000265375,ENST00000339497"	"ENSP00000473487,ENSP00000363838,ENSP00000473625,ENSP00000363836,ENSP00000265375,ENSP00000344275"
PH_hs_0000690	1741.31	1543.9	1127.76	1494.37	1379.89	1161.02	1610.63	1539.23	-0.336877	0.168525	0.278414	0.205853	-0.373402	0.071653	NETO2	Homo sapiens neuropilin (NRP)	1	81831	"NM_001201477,NM_018092"	"NP_001188406.1,NP_060562.3"	ENSG00000171208	"ENST00000562435,ENST00000303155,ENST00000562559,ENST00000564667,ENST00000563078"	"ENSP00000455169,ENSP00000306726,ENSP00000454213,ENSP00000457133,ENSP00000456818"
PH_hs_0000691	320.536	324.907	466.489	434.947	315.273	397.721	375.314	363.745	0.481085	0.00414449	-0.285828	0.0167019	0.133922	0.428695	KIAA1644	Homo sapiens KIAA1644 (KIAA1644)	1	85352	NM_001099294	NP_001092764.1	ENSG00000138944	ENST00000381176	ENSP00000370568
PH_hs_0000692	5744.81	5269.66	1911.86	2052.03	8871.49	9877.75	2509.77	2414.4	-1.47397	0.000347042	0.313595	0.0141145	0.766696	0.00432512	ACBD3	Homo sapiens acyl-CoA binding domain containing 3 (ACBD3)	1	64746	NM_022735	NP_073572.2	ENSG00000182827	"ENST00000366812,ENST00000464927"	ENSP00000355777
PH_hs_0000693	7386.75	7510.01	7405.52	7796.24	4876.21	5294.91	7467.14	8519.76	0.0288117	0.625582	0.0699952	0.500342	-0.551693	0.00358847	FNBP4	Homo sapiens formin binding protein 4 (FNBP4)	1	23360	NM_015308	NP_056123.2	ENSG00000109920	"ENST00000263773,ENST00000526109,ENST00000532646,ENST00000530207,ENST00000525792,ENST00000531394,ENST00000525316,ENST00000529156,ENST00000524696,ENST00000528388,ENST00000534003,ENST00000527894,ENST00000544590,ENST00000533707,ENST00000540172,ENST00000542975"	"ENSP00000263773,ENSP00000440181"
PH_hs_0000694	114.592	115.417	272.946	256.351	103.263	111.482	200.321	237.872	1.20169	0.000240612	-0.27712	0.0944768	-0.100108	0.182101	RND3	Homo sapiens Rho family GTPase 3 (RND3)	1	390	"NM_005168,NM_001254738"	"NP_005159.1,NP_001241667.1"	ENSG00000115963	"ENST00000375734,ENST00000263895,ENST00000409557,ENST00000497865,ENST00000473639,ENST00000466334,ENST00000472416,ENST00000454202,ENST00000439275"	"ENSP00000364886,ENSP00000263895,ENSP00000386576,ENSP00000411950,ENSP00000395997"
PH_hs_0000695	561.739	558.903	491.303	447.096	501.695	489.117	457.054	481.69	-0.257651	0.0354278	0.00163658	0.983697	-0.177756	0.0181942	LPPR2	Homo sapiens lipid phosphate phosphatase-related protein type 2 (LPPR2)	1	64748	"NM_022737,NM_001170635"	"NP_073574.2,NP_001164106.1"	ENSG00000105520	"ENST00000251473,ENST00000591329,ENST00000586431,ENST00000586380,ENST00000591608,ENST00000588196,ENST00000587801,ENST00000588360"	"ENSP00000251473,ENSP00000467807,ENSP00000466698,ENSP00000466898"
PH_hs_0000696	10307.6	11367.8	9792.55	8893.33	9381.41	9399.68	8731.23	9734.89	-0.214057	0.102384	-0.0175288	0.863398	-0.205052	0.0613081	ASH2L	"Homo sapiens ash2 (absent, small, or homeotic)"	1	9070	"NM_001261832,NM_001105214,NM_004674"	"NP_001248761.1,NP_001098684.1,NP_004665.2"	ENSG00000129691	"ENST00000343823,ENST00000517719,ENST00000517496,ENST00000428278,ENST00000521652,ENST00000524263,ENST00000522675,ENST00000518186,ENST00000524247,ENST00000521808,ENST00000520079,ENST00000545394"	"ENSP00000340896,ENSP00000428877,ENSP00000430889,ENSP00000395310,ENSP00000430259,ENSP00000429387,ENSP00000427839,ENSP00000443606"
PH_hs_0000697	1191.59	1143.89	919.331	1022.98	1140.46	1026.44	1195.02	1094.21	-0.267708	0.0445459	0.237747	0.077897	-0.109785	0.249608	DSTYK	Homo sapiens dual serine/threonine and tyrosine protein kinase (DSTYK)	1	25778	"NM_199462,NM_015375"	"NP_955749.1,NP_056190.1"	ENSG00000133059	"ENST00000367161,ENST00000367162,ENST00000615388"	"ENSP00000356129,ENSP00000356130,ENSP00000478016"
PH_hs_0000698	1911.2	2109.92	1624.03	1383.81	1624.8	1697.35	1566.88	1695.83	-0.42172	0.0388758	0.120829	0.359724	-0.274062	0.0372312	UBR7	Homo sapiens ubiquitin protein ligase E3 component n-recognin 7 (putative)	1	55148	"NM_175748,NR_038150"	"NP_786924.2,-"	ENSG00000012963	"ENST00000013070,ENST00000554232,ENST00000556871,ENST00000553674,ENST00000555113,ENST00000553857,ENST00000555329,ENST00000416753"	"ENSP00000013070,ENSP00000450645,ENSP00000451022,ENSP00000450470,ENSP00000451051,ENSP00000451785,ENSP00000452488,ENSP00000391706"
PH_hs_0000699	28416.3	26855	44415.7	38152.6	38738.3	33438.7	37391	38998	0.575471	0.0121785	-0.108381	0.359661	0.381684	0.0365106	CMC2	Homo sapiens C-x(9)	1	56942	NM_020188	NP_064573.1	ENSG00000103121	"ENST00000219400,ENST00000566918,ENST00000563779,ENST00000566231,ENST00000561614,ENST00000566047,ENST00000570195,ENST00000486645,ENST00000569187,ENST00000570086,ENST00000564249,ENST00000565650,ENST00000567593,ENST00000568228,ENST00000565914,ENST00000565925,ENST00000565108,ENST00000564174,ENST00000565613,ENST00000569666,ENST00000562713,ENST00000562828,ENST00000565514,ENST00000630396"	"ENSP00000219400,ENSP00000455880,ENSP00000457106,ENSP00000456177,ENSP00000454709,ENSP00000456841,ENSP00000455457,ENSP00000454658,ENSP00000455177,ENSP00000455723,ENSP00000454396,ENSP00000454240,ENSP00000455404,ENSP00000454938,ENSP00000457938,ENSP00000487053"
PH_hs_0000700	14623.7	13340.2	4128.93	5530.38	16466.4	12594.5	6975.55	6612.83	-1.54739	0.00376241	0.507214	0.0670712	0.0441185	0.818729	GORASP2	"Homo sapiens golgi reassembly stacking protein 2, 55kDa (GORASP2)"	1	26003	"NM_001201428,NM_015530"	"NP_001188357.1,NP_056345.3"	ENSG00000115806	"ENST00000471559,ENST00000234160,ENST00000444801,ENST00000497674,ENST00000493692,ENST00000455067,ENST00000454751,ENST00000442798,ENST00000497928,ENST00000488928,ENST00000486498"	"ENSP00000234160,ENSP00000413945,ENSP00000401808,ENSP00000398191,ENSP00000399889"
PH_hs_0000702	558.534	734.4	585.593	642.701	580.284	524.269	676.947	646.218	-0.0620831	0.748063	0.108509	0.228344	-0.215573	0.323637	MOXD1	"Homo sapiens monooxygenase, DBH-like 1 (MOXD1)"	1	26002	NM_015529	NP_056344.2	ENSG00000079931	"ENST00000367963,ENST00000336749,ENST00000489128,ENST00000392401"	"ENSP00000356940,ENSP00000336998,ENSP00000376202"
PH_hs_0000705	7516.57	7740.85	7414.2	7231.29	9852.95	8422.45	6905.32	7682.26	-0.0590102	0.308818	-0.00765333	0.924763	0.256115	0.0932054	SETD2	Homo sapiens SET domain containing 2 (SETD2)	1	29072	NM_014159	NP_054878.5	ENSG00000181555	"ENST00000431180,ENST00000330022,ENST00000445387,ENST00000409792,ENST00000479832,ENST00000492397,ENST00000484689,ENST00000412450"	"ENSP00000388349,ENSP00000332415,ENSP00000411901,ENSP00000386759,ENSP00000416401"
PH_hs_0000706	663.51	709.894	503.709	493.264	776.758	823.564	625.14	454.929	-0.461385	0.00461987	0.0974355	0.646956	0.220813	0.0438759	NUDT16L1	Homo sapiens nudix (nucleoside diphosphate linked moiety X)	1	84309	"NM_001193452,NM_032349"	"NP_001180381.1,NP_115725.1"	ENSG00000168101	"ENST00000304301,ENST00000586252,ENST00000586536,ENST00000405142,ENST00000590460"	"ENSP00000306670,ENSP00000466854,ENSP00000468346,ENSP00000458144,ENSP00000464821"
PH_hs_0000708	4562.83	4384.27	2354.78	2276.79	5090.97	5262.78	2901.2	3111.16	-0.949836	0.000387432	0.375756	0.00798723	0.210749	0.0212881	FBXO45	Homo sapiens F-box protein 45 (FBXO45)	1	200933	NM_001105573	NP_001099043.1	ENSG00000174013	"ENST00000440469,ENST00000311630"	"ENSP00000389868,ENSP00000310332"
PH_hs_0000711	76.9287	60.0801	98.0124	87.4753	50	71.3086	97.858	82.2639	0.445716	0.075879	-0.0454457	0.746533	-0.187202	0.534427	DOCK3	Homo sapiens dedicator of cytokinesis 3 (DOCK3)	1	1795	NM_004947	NP_004938.1	ENSG00000088538	ENST00000266037	ENSP00000266037
PH_hs_0000713	96.1608	83.7959	101.734	99.6247	89.5557	107.465	78.2864	107.042	0.165455	0.172875	-0.137185	0.520957	0.128126	0.439515	FAM19A1	Homo sapiens family with sequence similarity 19 (chemokine (C-C motif)	1	407738	"NM_001252216,NM_213609"	"NP_001239145.1,NP_998774.2"	ENSG00000183662	"ENST00000478136,ENST00000496687,ENST00000491017,ENST00000617084"	"ENSP00000418575,ENSP00000417496,ENSP00000485030"
PH_hs_0000714	12331	13116.4	9441.45	8081.75	14766.6	12009	7554.64	8460.3	-0.541924	0.0154307	-0.127802	0.364172	0.0663927	0.659148	PCID2	Homo sapiens PCI domain containing 2 (PCID2)	1	55795	"NM_001258213,NM_001258212,NM_001127202,NM_018386,NM_001127203"	"NP_001245142.1,NP_001245141.1,NP_001120674.1,NP_060856.2,NP_001120675.1"	ENSG00000126226	"ENST00000337344,ENST00000375477,ENST00000375479,ENST00000463102,ENST00000493650,ENST00000375459,ENST00000246505,ENST00000462653,ENST00000375457,ENST00000473462,ENST00000475433,ENST00000480971,ENST00000484641,ENST00000491548,ENST00000462853,ENST00000622406"	"ENSP00000337405,ENSP00000364626,ENSP00000364628,ENSP00000364608,ENSP00000246505,ENSP00000364606,ENSP00000479494"
PH_hs_0000718	81.7367	60.0801	75.6805	61.9617	50	68.2956	81.7402	97.1309	-0.0332869	0.890027	0.379839	0.0995148	-0.262076	0.405681	CBLN2	Homo sapiens cerebellin 2 precursor (CBLN2)	1	147381	NM_182511	NP_872317.1	ENSG00000141668	"ENST00000585159,ENST00000269503,ENST00000581425,ENST00000584764,ENST00000583651,ENST00000581073,ENST00000580889,ENST00000583570,ENST00000582667"	"ENSP00000463771,ENSP00000269503,ENSP00000464490,ENSP00000462632"
PH_hs_0000719	195.527	190.517	147.639	149.437	117.885	156.678	153.119	168.492	-0.377839	0.00382485	0.112863	0.196034	-0.506056	0.0697341	DNAL1	"Homo sapiens dynein, axonemal, light chain 1 (DNAL1)"	1	83544	"NM_031427,NM_001201366"	"NP_113615.2,NP_001188295.1"	ENSG00000119661	"ENST00000554113,ENST00000555631,ENST00000553645,ENST00000311089,ENST00000555919,ENST00000554339,ENST00000554871,ENST00000559993,ENST00000554159"	"ENSP00000452368,ENSP00000451547,ENSP00000452037,ENSP00000310360,ENSP00000451101,ENSP00000450744,ENSP00000451834,ENSP00000453439,ENSP00000451264"
PH_hs_0000720	50	50	50	50	50	50	50	50	0	1	0	1	0	1	INSIG2	Homo sapiens insulin induced gene 2 (INSIG2)	1	51141	NM_016133	NP_057217.2	ENSG00000125629	"ENST00000411929,ENST00000471186,ENST00000245787,ENST00000485520,ENST00000467223,ENST00000488995,ENST00000479999,ENST00000614681"	"ENSP00000400126,ENSP00000245787,ENSP00000484179"
PH_hs_0000723	4837.69	4882.3	3961.44	3897.51	4597.5	4009.35	4358.71	4442.25	-0.306651	0.00617521	0.163307	0.026587	-0.178831	0.145665	PIGG	"Homo sapiens phosphatidylinositol glycan anchor biosynthesis, class G (PIGG)"	1	54872	"NM_001127178,NM_017733"	"NP_001120650.1,NP_060203.3"	ENSG00000174227	"ENST00000504187,ENST00000310340,ENST00000453061,ENST00000504346,ENST00000502311,ENST00000503111,ENST00000511448,ENST00000506402,ENST00000383028,ENST00000509768,ENST00000514953,ENST00000506898,ENST00000507493,ENST00000513679,ENST00000508562,ENST00000511247,ENST00000508669,ENST00000503261,ENST00000510235,ENST00000511666,ENST00000513239,ENST00000513192,ENST00000504879,ENST00000508144,ENST0000051523…	"ENSP00000427069,ENSP00000311750,ENSP00000415203,ENSP00000424800,ENSP00000426002,ENSP00000423596,ENSP00000424619,ENSP00000372494,ENSP00000421550,ENSP00000422410"
PH_hs_0000724	7763.38	7642.03	4033.4	4302.09	7943.95	7039.46	5361.47	4914.03	-0.886805	0.000630804	0.301251	0.0271509	-0.0426594	0.636506	ANAPC5	Homo sapiens anaphase promoting complex subunit 5 (ANAPC5)	1	51433	"NM_001137559,NM_016237"	"NP_001131031.1,NP_057321.2"	ENSG00000089053	"ENST00000422342,ENST00000535641,ENST00000539079,ENST00000441917,ENST00000534976,ENST00000541887,ENST00000261819,ENST00000535482,ENST00000544314,ENST00000545218,ENST00000366333,ENST00000535472,ENST00000538334,ENST00000535463,ENST00000538223,ENST00000539612,ENST00000541652,ENST00000544442,ENST00000536416,ENST00000539871,ENST00000536837,ENST00000545801"	"ENSP00000437857,ENSP00000415061,ENSP00000439875,ENSP00000261819,ENSP00000438754,ENSP00000440800,ENSP00000445191,ENSP00000441508"
PH_hs_0000726	233.19	197.632	147.639	182.24	283.288	320.386	186.506	156.599	-0.388203	0.0994732	0.0591892	0.745179	0.488881	0.0365075	SCRG1	Homo sapiens stimulator of chondrogenesis 1 (SCRG1)	1	11341	NM_007281	NP_009212.1	ENSG00000164106	"ENST00000296506,ENST00000512188"	"ENSP00000296506,ENSP00000425404"
PH_hs_0000729	1941.65	1970.79	2929.21	3044.63	2075.32	2034.81	3281.12	2506.57	0.610362	0.00116279	-0.0584357	0.746907	0.0710851	0.144431	CAPN7	Homo sapiens calpain 7 (CAPN7)	1	23473	NM_014296	NP_055111.1	ENSG00000131375	"ENST00000418994,ENST00000457023,ENST00000253693,ENST00000415565,ENST00000443567,ENST00000463417,ENST00000472400"	"ENSP00000415482,ENSP00000389786,ENSP00000253693,ENSP00000399486,ENSP00000394708"
PH_hs_0000730	414.293	415.817	524.801	617.187	509.005	630.73	440.937	483.672	0.455438	0.022952	-0.301438	0.0817887	0.44905	0.048901	CMPK2	Homo sapiens cytidine monophosphate (UMP-CMP)	1	129607	"NM_207315,NR_046236"	"NP_997198.2,-"	ENSG00000134326	"ENST00000256722,ENST00000478738,ENST00000491738,ENST00000465619,ENST00000404168,ENST00000470479,ENST00000458098"	"ENSP00000256722,ENSP00000384915,ENSP00000396385"
PH_hs_0000731	550.521	595.267	648.867	804.287	605.872	734.177	756.385	790.923	0.335649	0.0993056	0.098512	0.518358	0.220403	0.195371	RNF167	Homo sapiens ring finger protein 167 (RNF167)	1	26001	NM_015528	NP_056343.1	ENSG00000108523	"ENST00000571816,ENST00000571365,ENST00000573404,ENST00000576452,ENST00000572430,ENST00000262482,ENST00000570328,ENST00000575111,ENST00000576229,ENST00000570492,ENST00000575400,ENST00000572554,ENST00000572382,ENST00000576965,ENST00000575524,ENST00000574548"	"ENSP00000459324,ENSP00000459581,ENSP00000458375,ENSP00000458794,ENSP00000262482,ENSP00000458905,ENSP00000460190,ENSP00000458189,ENSP00000460991,ENSP00000460024,ENSP00000466753"
PH_hs_0000733	3734.25	3558.95	2169.92	2237.91	3481.71	3456.96	2474.08	2242.93	-0.726238	0.000940993	0.0962414	0.26975	-0.0714862	0.205873	ZPR1	Homo sapiens ZPR1 zinc finger (ZPR1)	1	8882	NM_003904	NP_003895.1	ENSG00000109917	"ENST00000227322,ENST00000366405,ENST00000429220,ENST00000444935,ENST00000449430,ENST00000431973,ENST00000425791,ENST00000498065,ENST00000487030"	"ENSP00000227322,ENSP00000394495,ENSP00000390391,ENSP00000415505,ENSP00000391077,ENSP00000410141"
PH_hs_0000734	532.09	497.242	258.058	289.155	498.039	453.965	336.171	357.798	-0.913041	0.002054	0.344403	0.0276252	-0.113389	0.242582	DHX35	Homo sapiens DEAH (Asp-Glu-Ala-His)	1	60625	"NM_001190809,NM_021931,NR_033905"	"NP_001177738.1,NP_068750.2,-"	ENSG00000101452	"ENST00000373325,ENST00000252011,ENST00000373323,ENST00000484417,ENST00000449559,ENST00000493450,ENST00000482619"	"ENSP00000362422,ENSP00000252011,ENSP00000362420,ENSP00000432603,ENSP00000397997"
PH_hs_0000735	7016.53	6762.17	5187.21	3842.84	7649.7	5936.69	4447.36	5270.84	-0.625557	0.042869	0.116924	0.612261	-0.0315917	0.856204	RAD1	Homo sapiens RAD1 checkpoint DNA exonuclease (RAD1)	1	5810	"NM_002853,NR_026591"	"NP_002844.1,-"	ENSG00000113456	"ENST00000382038,ENST00000341754,ENST00000325577,ENST00000513914,ENST00000511456,ENST00000512192,ENST00000506311,ENST00000628399"	"ENSP00000371469,ENSP00000340879,ENSP00000313467,ENSP00000421007,ENSP00000423253,ENSP00000487478"
PH_hs_0000736	13261.4	14018.4	8008.48	7109.8	13806.2	11534.9	7891.96	8361.18	-0.853537	0.0024529	0.106376	0.307154	-0.111616	0.421441	SEMA4C	"Homo sapiens sema domain, immunoglobulin domain (Ig)"	1	54910	NM_017789	NP_060259.4	ENSG00000168758	"ENST00000305476,ENST00000474420,ENST00000482925,ENST00000467747,ENST00000442264,ENST00000449330"	"ENSP00000306844,ENSP00000393498,ENSP00000391094"
PH_hs_0000737	136.228	78.2622	132.751	125.138	169.059	165.717	162.329	214.084	0.319918	0.407387	0.532428	0.0535843	0.696921	0.138346	CYTH4	Homo sapiens cytohesin 4 (CYTH4)	1	27128	NM_013385	NP_037517.1	ENSG00000100055	"ENST00000457992,ENST00000248901,ENST00000402997,ENST00000405206,ENST00000469886,ENST00000462927,ENST00000480510,ENST00000439667,ENST00000467664,ENST00000447919,ENST00000446506"	"ENSP00000405442,ENSP00000248901,ENSP00000385997,ENSP00000384280,ENSP00000409579"
PH_hs_0000739	367.014	342.298	393.29	499.338	296.082	273.182	431.726	390.506	0.322262	0.126759	-0.110075	0.535391	-0.317614	0.0250481	GABRG2	Homo sapiens gamma-aminobutyric acid (GABA)	1	2566	"NM_198903,NM_000816,NM_198904"	"NP_944493.2,NP_000807.2,NP_944494.1"	ENSG00000113327	"ENST00000356592,ENST00000414552,ENST00000361925,ENST00000522990,ENST00000523372,ENST00000522053"	"ENSP00000349000,ENSP00000410732,ENSP00000354651,ENSP00000430732,ENSP00000430124,ENSP00000430182"
PH_hs_0000740	957.602	1087.77	910.647	1069.14	927.541	883.825	1006.21	959.415	-0.0487236	0.72985	-0.00612961	0.957409	-0.172775	0.153579	NEK9	Homo sapiens NIMA-related kinase 9 (NEK9)	1	91754	NM_033116	NP_149107.4	ENSG00000119638	"ENST00000238616,ENST00000555405,ENST00000557026,ENST00000555763,ENST00000556170,ENST00000555537,ENST00000554258,ENST00000557673,ENST00000555961,ENST00000553823,ENST00000553945"	"ENSP00000238616,ENSP00000451604,ENSP00000450943,ENSP00000452537,ENSP00000452544"
PH_hs_0000742	96.9622	98.0254	281.631	275.79	74.0205	98.4259	355.743	274.543	1.51533	6.02521e-05	0.165246	0.373286	-0.191807	0.361621	ACSS1	Homo sapiens acyl-CoA synthetase short-chain family member 1 (ACSS1)	1	84532	"NM_001252675,NM_001252677,NM_001252676,NM_032501"	"NP_001239604.1,NP_001239606.1,NP_001239605.1,NP_115890.2"	ENSG00000154930	"ENST00000484396,ENST00000323482,ENST00000376726,ENST00000432802,ENST00000537502"	"ENSP00000316924,ENSP00000365916,ENSP00000388793,ENSP00000439304"
PH_hs_0000743	107.38	107.512	81.8838	75.326	74.0205	107.465	97.858	111.007	-0.452173	0.00629537	0.40827	0.024716	-0.268675	0.33092	CACNG3	"Homo sapiens calcium channel, voltage-dependent, gamma subunit 3 (CACNG3)"	1	10368	NM_006539	NP_006530.1	ENSG00000006116	ENST00000005284	ENSP00000005284
PH_hs_0000744	3324.76	3453.81	2722.02	1862.5	3718.39	3411.76	2025.08	2272.66	-0.589765	0.0832372	-0.0697727	0.788157	0.0718772	0.358455	SEC24B	Homo sapiens SEC24 family member B (SEC24B)	1	10427	"NM_006323,NM_001042734"	"NP_006314.2,NP_001036199.1"	ENSG00000138802	"ENST00000504968,ENST00000399100,ENST00000265175"	"ENSP00000428564,ENSP00000382051,ENSP00000265175"
PH_hs_0000746	5959.57	6708.42	5857.17	6150	5140.31	4463.32	6837.4	6022.11	-0.0751945	0.450595	0.096463	0.356088	-0.400604	0.0458146	USP24	Homo sapiens ubiquitin specific peptidase 24 (USP24)	1	23358	NM_015306	NP_056121.2	ENSG00000162402	"ENST00000294383,ENST00000484447,ENST00000480962,ENST00000472566,ENST00000512504,ENST00000482197"	ENSP00000294383
PH_hs_0000747	2258.18	2745.5	2586.78	2670.43	2527.66	2199.52	2599.57	2570	0.0780006	0.575927	-0.0240935	0.606736	-0.0786182	0.63761	CORO7|CORO7-PAM16	Homo sapiens coronin 7 (CORO7)|Homo sapiens CORO7-PAM16 readthrough (CORO7-PAM16)	4	79585|100529144	"NM_001201473,NM_001201472,NM_024535|NM_001201479"	"NP_001188402.1,NP_001188401.1,NP_078811.3|NP_001188408.1"	ENSG00000282725|ENSG00000278760	"ENST00000614702,ENST00000632167,ENST00000617235,ENST00000631534,ENST00000631757,ENST00000632515,ENST00000632836,ENST00000633637,ENST00000631638,ENST00000633347,ENST00000632989,ENST00000633467,ENST00000632270,ENST00000633242,ENST00000633681,ENST00000632164,ENST00000633070,ENST00000631793,ENST00000631678,ENST00000631809,ENST00000634048,ENST00000631578,ENST00000631960,ENST00000633804,ENST0000063388…	"ENSP00000482646,ENSP00000488061,ENSP00000483187,ENSP00000488867,ENSP00000487652,ENSP00000488658,ENSP00000488416,ENSP00000487794,ENSP00000488164,ENSP00000488426,ENSP00000487981,ENSP00000487636,ENSP00000488553,ENSP00000488375,ENSP00000488250,ENSP00000488122,ENSP00000487921,ENSP00000488149,ENSP00000488278,ENSP00000488425,ENSP00000488571|ENSP00000480927,ENSP00000488813"
PH_hs_0000748	3075.54	2730.48	1425.52	1733.71	3610.56	2760.95	1888.08	2001.09	-0.882321	0.00861066	0.306178	0.0944565	0.123694	0.54754	PEX3	Homo sapiens peroxisomal biogenesis factor 3 (PEX3)	1	8504	NM_003630	NP_003621.1	ENSG00000034693	"ENST00000367592,ENST00000367591,ENST00000585848"	"ENSP00000356564,ENSP00000356563"
PH_hs_0000749	606.615	661.672	491.303	430.087	652.477	600.599	514.618	517.371	-0.462827	0.0210198	0.166729	0.15188	-0.0172829	0.843299	CRY2	Homo sapiens cryptochrome circadian clock 2 (CRY2)	1	1408	"NM_021117,NM_001127457"	"NP_066940.2,NP_001120929.1"	ENSG00000121671	"ENST00000417225,ENST00000443527,ENST00000616080,ENST00000496571,ENST00000532390,ENST00000473199,ENST00000533779,ENST00000525110,ENST00000495237,ENST00000496667,ENST00000488962,ENST00000616623"	"ENSP00000397419,ENSP00000406751,ENSP00000484684,ENSP00000478187"
PH_hs_0000751	5473.15	4625.38	2843.6	4467.32	5355.06	4541.65	4524.49	4625.61	-0.497408	0.183674	0.360136	0.275133	-0.0289108	0.857363	SMG8	Homo sapiens SMG8 nonsense mediated mRNA decay factor (SMG8)	1	55181	NM_018149	NP_060619.4	ENSG00000167447	"ENST00000543872,ENST00000578922,ENST00000580498,ENST00000582469,ENST00000580798,ENST00000300917"	"ENSP00000438748,ENSP00000462119,ENSP00000462931,ENSP00000463175,ENSP00000300917"
PH_hs_0000752	8582.35	9247.59	10182.1	9031.83	6470.85	5929.66	8015.14	8941	0.106267	0.339795	-0.17991	0.179169	-0.524273	0.00795492	PHF13	Homo sapiens PHD finger protein 13 (PHF13)	1	148479	NM_153812	NP_722519.2	ENSG00000116273	"ENST00000377648,ENST00000495385"	ENSP00000366876
PH_hs_0000753	50	50	344.904	50	50	50	50	275.535	1.3931	0.310711	-0.161982	0.922142	0	1	SFRP1	Homo sapiens secreted frizzled-related protein 1 (SFRP1)	1	6422	NM_003012	NP_003003.3	ENSG00000104332	"ENST00000220772,ENST00000379845"	"ENSP00000220772,ENSP00000369174"
PH_hs_0000755	503.242	506.728	734.473	623.262	360.05	390.691	579.089	581.794	0.422042	0.028842	-0.221127	0.123993	-0.429119	0.00676801	HECTD4	Homo sapiens HECT domain containing E3 ubiquitin protein ligase 4 (HECTD4)	1	283450	NM_001109662	NP_001103132.3	ENSG00000173064	"ENST00000377560,ENST00000549306,ENST00000549141,ENST00000547085,ENST00000548140,ENST00000548588,ENST00000548896,ENST00000550968,ENST00000552437,ENST00000547519,ENST00000311694,ENST00000547352,ENST00000550724,ENST00000550722"	"ENSP00000366783,ENSP00000477079,ENSP00000448061,ENSP00000449784"
PH_hs_0000757	456.764	532.816	365.996	336.537	446.865	478.069	420.214	392.488	-0.491247	0.0223816	0.21059	0.065682	-0.0940144	0.449269	CLDN1	Homo sapiens claudin 1 (CLDN1)	1	9076	NM_021101	NP_066924.1	ENSG00000163347	"ENST00000295522,ENST00000490800"	ENSP00000295522
PH_hs_0000758	1068.19	1203.97	920.572	929.425	1050.91	871.773	927.924	851.382	-0.293977	0.038512	-0.0575285	0.429994	-0.244653	0.182491	TMEM19	Homo sapiens transmembrane protein 19 (TMEM19)	1	55266	NM_018279	NP_060749.2	ENSG00000139291	"ENST00000266673,ENST00000550524,ENST00000549735,ENST00000546677,ENST00000546795,ENST00000550787"	"ENSP00000266673,ENSP00000448587,ENSP00000449955,ENSP00000448528,ENSP00000450089,ENSP00000448069"
PH_hs_0000759	1456.04	1721.77	918.091	793.353	1658.61	1551.72	984.336	930.672	-0.891597	0.00774725	0.165413	0.196093	0.0189498	0.879628	MAD1L1	Homo sapiens MAD1 mitotic arrest deficient-like 1 (yeast)	1	8379	"NM_001013837,NM_001013836,NM_003550"	"NP_001013859.1,NP_001013858.1,NP_003541.2"	ENSG00000002822	"ENST00000481633,ENST00000402746,ENST00000399654,ENST00000406869,ENST00000468372,ENST00000496548,ENST00000477172,ENST00000450235,ENST00000437877,ENST00000438959,ENST00000444373,ENST00000421113,ENST00000483165,ENST00000491858,ENST00000464742,ENST00000459731,ENST00000486340,ENST00000469871,ENST00000445959,ENST00000429625,ENST00000455998,ENST00000429779,ENST00000265854"	"ENSP00000384155,ENSP00000382562,ENSP00000385334,ENSP00000394886,ENSP00000394069,ENSP00000414877,ENSP00000393037,ENSP00000397417,ENSP00000401901,ENSP00000413139,ENSP00000390099,ENSP00000395457,ENSP00000265854"
PH_hs_0000761	1958.48	1845.88	1817.57	1832.12	1542.55	1738.52	1766.05	1976.32	-0.0592566	0.362549	0.0339054	0.686864	-0.21543	0.0961274	ATG4C	"Homo sapiens autophagy related 4C, cysteine peptidase (ATG4C)"	1	84938	"NM_032852,NM_178221"	"NP_116241.2,NP_835739.1"	ENSG00000125703	"ENST00000443289,ENST00000317868,ENST00000371120,ENST00000371118,ENST00000414558"	"ENSP00000396614,ENSP00000322159,ENSP00000360161,ENSP00000360159,ENSP00000391820"
PH_hs_0000762	1289.36	1362.08	1909.38	2145.58	1336.02	1173.08	1889.23	1761.24	0.611004	0.00614797	-0.150038	0.189534	-0.0821089	0.440695	CLIP3	Homo sapiens CAP-GLY domain containing linker protein 3 (CLIP3)	1	25999	"NM_001199570,NM_015526"	"NP_001186499.1,NP_056341.1"	ENSG00000105270	"ENST00000360535,ENST00000593074,ENST00000585466,ENST00000592017,ENST00000590559,ENST00000586457"	"ENSP00000353732,ENSP00000466832,ENSP00000468689,ENSP00000466026"
PH_hs_0000763	853.427	707.522	847.373	964.659	926.627	814.525	948.647	901.929	0.218486	0.220647	0.0329352	0.739374	0.160952	0.344969	REEP1	Homo sapiens receptor accessory protein 1 (REEP1)	1	65055	"NM_001164732,NM_001164731,NM_001164730,NM_022912"	"NP_001158204.1,NP_001158203.1,NP_001158202.1,NP_075063.1"	ENSG00000068615	"ENST00000165698,ENST00000437769,ENST00000453231,ENST00000490915,ENST00000428491,ENST00000473407,ENST00000489855,ENST00000475475,ENST00000541910,ENST00000535845,ENST00000538924"	"ENSP00000165698,ENSP00000401140,ENSP00000392197,ENSP00000400607,ENSP00000475269,ENSP00000442681,ENSP00000437567,ENSP00000438346"
PH_hs_0000764	108.181	106.721	166.249	138.503	84.9865	92.3999	128.942	125.874	0.497982	0.0238168	-0.252278	0.116597	-0.278012	0.0225462	BTBD6	Homo sapiens BTB (POZ)	1	90135	NM_033271	NP_150374.2	ENSG00000184887	"ENST00000537513,ENST00000392554,ENST00000463376,ENST00000392553,ENST00000536364,ENST00000327471"	"ENSP00000446223,ENSP00000376337,ENSP00000418150,ENSP00000443091,ENSP00000329361"
PH_hs_0000765	10336.5	8793.04	5566.86	6906.91	10059.5	8369.22	8563.15	8301.72	-0.620567	0.0333553	0.443324	0.0460297	-0.0552297	0.742773	PITPNB	"Homo sapiens phosphatidylinositol transfer protein, beta (PITPNB)"	1	23760	NM_012399	NP_036531.1	ENSG00000180957	"ENST00000335272,ENST00000320996,ENST00000634017,ENST00000477861,ENST00000493007,ENST00000415296,ENST00000436663,ENST00000465179,ENST00000460566,ENST00000471825,ENST00000455418"	"ENSP00000334738,ENSP00000321266,ENSP00000487693,ENSP00000406542,ENSP00000403675,ENSP00000405179"
PH_hs_0000766	72.922	50	96.7717	50	50	77.3347	50	80.2816	0.204116	0.682364	-0.134758	0.798078	0.042381	0.912394	PHLDB2	"Homo sapiens pleckstrin homology-like domain, family B, member 2 (PHLDB2)"	1	90102	"NM_001134439,NM_001134438,NM_001134437,NM_145753"	"NP_001127911.1,NP_001127910.1,NP_001127909.1,NP_665696.1"	ENSG00000144824	"ENST00000393923,ENST00000431670,ENST00000498699,ENST00000478922,ENST00000477695,ENST00000393925,ENST00000481953,ENST00000495180,ENST00000478733,ENST00000491694,ENST00000478584,ENST00000460365,ENST00000470699,ENST00000486886,ENST00000412622"	"ENSP00000377500,ENSP00000405405,ENSP00000418296,ENSP00000417497,ENSP00000418198,ENSP00000377502,ENSP00000418319,ENSP00000420303,ENSP00000405292"
PH_hs_0000767	12847.1	12750.4	6256.66	5593.56	9982.72	9127.5	5696.49	6144.02	-1.11334	0.000803575	4.74927e-05	0.999604	-0.423095	0.00841566	TFB2M	"Homo sapiens transcription factor B2, mitochondrial (TFB2M)"	1	64216	NM_022366	NP_071761.1	ENSG00000162851	ENST00000366514	ENSP00000355471
PH_hs_0000768	540.905	385.777	379.643	313.453	427.674	426.847	416.76	436.098	-0.405125	0.182172	0.305487	0.0883115	-0.0964558	0.676738	EPN2	Homo sapiens epsin 2 (EPN2)	1	22905	"NM_014964,NM_001102664,NM_148921"	"NP_055779.2,NP_001096134.1,NP_683723.2"	ENSG00000072134	"ENST00000582015,ENST00000584707,ENST00000584633,ENST00000441293,ENST00000314728,ENST00000582659,ENST00000583197,ENST00000577692,ENST00000580579,ENST00000395618,ENST00000395628,ENST00000582234,ENST00000494192,ENST00000575595,ENST00000581024,ENST00000577244,ENST00000582969,ENST00000584150,ENST00000577195,ENST00000495155,ENST00000395620,ENST00000395626,ENST00000571254,ENST00000572627,ENST0000058509…	"ENSP00000462465,ENSP00000462426,ENSP00000320543,ENSP00000463141,ENSP00000463627,ENSP00000463769,ENSP00000378980,ENSP00000378990,ENSP00000460193,ENSP00000459678,ENSP00000462958,ENSP00000462606,ENSP00000462392,ENSP00000378982,ENSP00000378988,ENSP00000459542,ENSP00000261495"
PH_hs_0000771	1783.78	1823.75	1570.68	1518.67	1710.7	1854.02	1622.14	1596.71	-0.223825	0.019702	0.0594033	0.261674	-0.0183015	0.781764	HAUS5	"Homo sapiens HAUS augmin-like complex, subunit 5 (HAUS5)"	1	23354	NM_015302	NP_056117.1	ENSG00000249115	"ENST00000587439,ENST00000588570,ENST00000585968,ENST00000424522,ENST00000203166,ENST00000592291,ENST00000428854,ENST00000430749,ENST00000590994"	"ENSP00000466661,ENSP00000475856,ENSP00000439056,ENSP00000475934,ENSP00000467688"
PH_hs_0000773	2602.75	2834.04	2344.85	2054.46	1836.81	1853.02	1959.46	2179.5	-0.307323	0.0580209	-0.0869001	0.476418	-0.557911	0.00360913	TM2D2	Homo sapiens TM2 domain containing 2 (TM2D2)	1	83877	"NM_001024381,NM_001024380,NM_031940,NM_078473"	"NP_001019552.1,NP_001019551.1,NP_114146.3,NP_510882.1"	ENSG00000169490	"ENST00000456845,ENST00000456397,ENST00000397070,ENST00000522434,ENST00000522142,ENST00000521060,ENST00000524331,ENST00000519186,ENST00000517872,ENST00000520152"	"ENSP00000391674,ENSP00000416050,ENSP00000380260,ENSP00000428394,ENSP00000430685,ENSP00000428203"
PH_hs_0000774	25396.9	21427.2	19093.8	24868.5	30944.2	25991.5	27394.5	26385.9	-0.0983365	0.641829	0.303114	0.158998	0.281806	0.166416	ATP6V0B	"Homo sapiens ATPase, H+ transporting, lysosomal 21kDa, V0 subunit b (ATP6V0B)"	1	533	"NM_001039457,NM_004047"	"NP_001034546.1,NP_004038.1"	ENSG00000117410	"ENST00000472505,ENST00000472174,ENST00000532642,ENST00000236067,ENST00000471859,ENST00000472277,ENST00000461670,ENST00000468183,ENST00000473485,ENST00000496131,ENST00000498208,ENST00000532072,ENST00000498664"	"ENSP00000432994,ENSP00000431605,ENSP00000434729,ENSP00000236067,ENSP00000432754,ENSP00000435396,ENSP00000431375,ENSP00000434094"
PH_hs_0000776	2258.18	2669.61	2219.55	2561.08	2607.17	1763.63	2767.65	2175.53	-0.0423845	0.777441	0.0415068	0.822655	-0.195378	0.51159	ETHE1	Homo sapiens ethylmalonic encephalopathy 1 (ETHE1)	1	23474	NM_014297	NP_055112.2	ENSG00000105755	"ENST00000292147,ENST00000594342,ENST00000600651,ENST00000598330,ENST00000602138,ENST00000595115"	"ENSP00000292147,ENSP00000469652,ENSP00000469037,ENSP00000469219,ENSP00000468964"
PH_hs_0000777	4745.54	3949.48	3136.4	3508.73	5614.59	5499.8	3851	3977.41	-0.384087	0.0650809	0.238502	0.0561828	0.360164	0.0590867	MFSD1	Homo sapiens major facilitator superfamily domain containing 1 (MFSD1)	1	64747	"NM_022736,NM_001167903"	"NP_073573.2,NP_001161375.1"	ENSG00000118855	"ENST00000486568,ENST00000491804,ENST00000465739,ENST00000415822,ENST00000484166,ENST00000480292,ENST00000264266,ENST00000471266,ENST00000471500,ENST00000474670,ENST00000482835,ENST00000476860,ENST00000489639,ENST00000477743,ENST00000465624,ENST00000465235,ENST00000468409,ENST00000622669,ENST00000392813"	"ENSP00000417414,ENSP00000420699,ENSP00000418055,ENSP00000403117,ENSP00000417950,ENSP00000419467,ENSP00000264266,ENSP00000419281,ENSP00000420816,ENSP00000419708,ENSP00000418503,ENSP00000417163,ENSP00000484175,ENSP00000376560"
PH_hs_0000778	360.603	391.311	248.133	229.623	349.998	310.343	241.767	234.898	-0.654175	0.00380732	-0.0023629	0.971689	-0.188758	0.144843	TMEM261	Homo sapiens transmembrane protein 261 (TMEM261)	1	90871	NM_033428	NP_219500.1	ENSG00000137038	"ENST00000358227,ENST00000484082,ENST00000469050"	ENSP00000350961
PH_hs_0000780	2972.17	3036.42	2843.6	3251.17	3104.29	2615.32	3314.51	3072.51	0.0173947	0.860354	0.0697674	0.529157	-0.076318	0.540558	CHAMP1	Homo sapiens chromosome alignment maintaining phosphoprotein 1 (CHAMP1)	1	283489	"NM_001164145,NM_001164144,NM_032436"	"NP_001157617.1,NP_001157616.1,NP_115812.1"	ENSG00000198824	"ENST00000361283,ENST00000463003,ENST00000478022"	"ENSP00000354730,ENSP00000474448"
PH_hs_0000781	8392.44	8913.2	7798.81	7321.2	11485.1	11334	7558.09	7810.11	-0.194849	0.062368	0.0240159	0.697246	0.399622	0.00499062	FUNDC1	Homo sapiens FUN14 domain containing 1 (FUNDC1)	1	139341	NM_173794	NP_776155.1	ENSG00000069509	"ENST00000378045,ENST00000483115"	ENSP00000367284
PH_hs_0000782	5928.31	6087.06	2611.6	2253.7	8416.41	9473	2924.23	2956.54	-1.30807	0.000955025	0.277369	0.061948	0.571828	0.00709781	FKBP5	Homo sapiens FK506 binding protein 5 (FKBP5)	1	2289	"NM_001145776,NM_001145775,NM_004117"	"NP_001139248.1,NP_001139247.1,NP_004108.1"	ENSG00000096060	"ENST00000357266,ENST00000536438,ENST00000539068,ENST00000542713"	"ENSP00000349811,ENSP00000444810,ENSP00000441205,ENSP00000442340"
PH_hs_0000783	2424.86	2367.63	2095.48	2086.04	2631.84	2459.64	2124.09	2019.93	-0.196646	0.0223115	-0.0134502	0.795595	0.0865896	0.214367	BLOC1S4	"Homo sapiens biogenesis of lysosomal organelles complex-1, subunit 4, cappuccino (BLOC1S4)"	1	55330	NM_018366	NP_060836.1	ENSG00000186222	ENST00000320776	ENSP00000318128
PH_hs_0000785	1648.36	1947.86	1952.8	1841.84	1658.61	553.395	1724.6	1800.89	0.0818889	0.521182	-0.105863	0.159534	-0.903282	0.279813	C19orf25	Homo sapiens chromosome 19 open reading frame 25 (C19orf25)	1	148223	NM_152482	NP_689695.2	ENSG00000119559	"ENST00000588427,ENST00000436106,ENST00000588871,ENST00000585675,ENST00000427685,ENST00000586564,ENST00000592486,ENST00000592872,ENST00000588849,ENST00000590621,ENST00000591027,ENST00000592605,ENST00000589421"	"ENSP00000468000,ENSP00000397394,ENSP00000465469,ENSP00000468688,ENSP00000389254,ENSP00000466372,ENSP00000467861,ENSP00000466283,ENSP00000468064,ENSP00000478936"
PH_hs_0000786	423.909	451.391	426.788	464.105	348.171	407.765	402.945	466.823	0.0249196	0.762035	-0.0372576	0.750295	-0.215301	0.147322	TCERG1L	Homo sapiens transcription elongation regulator 1-like (TCERG1L)	1	256536	NM_174937	NP_777597.2	ENSG00000176769	"ENST00000483040,ENST00000368642"	ENSP00000357631
PH_hs_0000787	2750.2	2642.73	1740.65	1994.92	2685.76	2607.28	2135.61	2088.31	-0.532804	0.0111734	0.180512	0.138324	-0.0268458	0.588061	TMEM218	Homo sapiens transmembrane protein 218 (TMEM218)	1	219854	"NM_001258247,NM_001258244,NM_001258240,NM_001258245,NM_001258241,NM_001258238,NM_001258246,NM_001080546,NM_001258243,NM_001258242,NM_001258239,NR_047586,NR_047587,NR_047588,NR_047589,NR_047591,NR_047590,NR_047592"	"NP_001245176.1,NP_001245173.1,NP_001245169.1,NP_001245174.1,NP_001245170.1,NP_001245167.1,NP_001245175.1,NP_001074015.1,NP_001245172.1,NP_001245171.1,NP_001245168.1,-,-,-,-,-,-,-"	ENSG00000150433	"ENST00000531909,ENST00000527257,ENST00000528724,ENST00000531262,ENST00000532156,ENST00000532407,ENST00000279968,ENST00000531851,ENST00000526175,ENST00000527766,ENST00000529609,ENST00000529583,ENST00000527271,ENST00000524373,ENST00000533273,ENST00000529530,ENST00000532717"	"ENSP00000436596,ENSP00000436578,ENSP00000433023,ENSP00000434597,ENSP00000279968,ENSP00000436177,ENSP00000435526,ENSP00000432624,ENSP00000433374,ENSP00000436162,ENSP00000433996,ENSP00000431411,ENSP00000436151"
PH_hs_0000788	1130.69	790.528	1093.02	1434.84	1300.38	1181.11	1282.52	1421.28	0.405561	0.229883	0.108478	0.581441	0.390496	0.191307	FES	"Homo sapiens FES proto-oncogene, tyrosine kinase (FES)"	1	2242	"NM_001143785,NM_001143784,NM_001143783,NM_002005"	"NP_001137257.1,NP_001137256.1,NP_001137255.1,NP_001996.1"	ENSG00000182511	"ENST00000416779,ENST00000328850,ENST00000470152,ENST00000414248,ENST00000481665,ENST00000559355,ENST00000394302,ENST00000452243,ENST00000464684,ENST00000443697,ENST00000394300,ENST00000444422,ENST00000497945,ENST00000494259,ENST00000448367,ENST00000496379,ENST00000462476"	"ENSP00000410477,ENSP00000331504,ENSP00000454146,ENSP00000414629,ENSP00000454089,ENSP00000377839,ENSP00000392696,ENSP00000435811,ENSP00000395425,ENSP00000377837,ENSP00000400868"
PH_hs_0000789	47710.2	53842.8	110979	90660.9	52527.1	61302.3	98967.8	81063.6	0.984819	0.00679287	-0.163338	0.412917	0.162976	0.284709	HIST1H1C	"Homo sapiens histone cluster 1, H1c (HIST1H1C)"	1	3006	NM_005319	NP_005310.1	ENSG00000187837	ENST00000343677	ENSP00000339566
PH_hs_0000790	8526.26	8226.23	8484.9	8742.67	10773.2	11882.4	7826.34	6075.63	0.0404135	0.483593	-0.3208	0.131418	0.433993	0.0106868	MFSD3	Homo sapiens major facilitator superfamily domain containing 3 (MFSD3)	1	113655	NM_138431	NP_612440.1	ENSG00000167700	"ENST00000301327,ENST00000528047,ENST00000526749,ENST00000534427"	ENSP00000301327
PH_hs_0000792	16302.5	15476.2	6424.15	7559.33	19960.9	19301.5	9160.66	8552.47	-1.18861	0.00174217	0.345014	0.0532841	0.305376	0.0103567	DYNC1H1	"Homo sapiens dynein, cytoplasmic 1, heavy chain 1 (DYNC1H1)"	1	1778	NM_001376	NP_001367.2	ENSG00000197102	"ENST00000360184,ENST00000555204,ENST00000554854,ENST00000556791,ENST00000553423,ENST00000555800,ENST00000556139,ENST00000556499,ENST00000555102,ENST00000556229,ENST00000555062"	"ENSP00000348965,ENSP00000450674"
PH_hs_0000794	16078.9	16561.6	21395.2	20606.5	14564.7	14979.8	23337.4	20422.3	0.363692	0.00583865	0.0561982	0.576593	-0.143756	0.0424339	MRPL27	Homo sapiens mitochondrial ribosomal protein L27 (MRPL27)	1	51264	NM_016504	NP_057588.1	ENSG00000108826	"ENST00000507088,ENST00000508200,ENST00000225969,ENST00000503633,ENST00000442592,ENST00000511860,ENST00000514928"	"ENSP00000421865,ENSP00000424321,ENSP00000225969,ENSP00000425126,ENSP00000388915,ENSP00000426037"
PH_hs_0000795	1264.51	1038.75	2637.65	3128.46	1325.97	1309.67	2868.97	3061.6	1.32563	0.00378462	0.045057	0.719594	0.201407	0.209376	HDHD3	Homo sapiens haloacid dehalogenase-like hydrolase domain containing 3 (HDHD3)	1	81932	NM_031219	NP_112496.1	ENSG00000119431	"ENST00000238379,ENST00000374180,ENST00000485934"	"ENSP00000238379,ENSP00000363295"
PH_hs_0000796	384.643	392.892	774.174	796.997	375.586	437.895	884.176	763.171	1.01479	0.000236761	0.0645535	0.550199	0.0610359	0.586122	OSBP2	Homo sapiens oxysterol binding protein 2 (OSBP2)	1	23762	NM_030758	NP_110385.1	ENSG00000184792	"ENST00000438716,ENST00000407373,ENST00000332585,ENST00000446658,ENST00000477355,ENST00000445781,ENST00000401475,ENST00000464341,ENST00000496367,ENST00000424224,ENST00000454145,ENST00000453621,ENST00000431368,ENST00000452656,ENST00000496575,ENST00000433183,ENST00000535268,ENST00000437268,ENST00000403222"	"ENSP00000411052,ENSP00000385237,ENSP00000332576,ENSP00000392080,ENSP00000411497,ENSP00000385254,ENSP00000388575,ENSP00000409011,ENSP00000401776,ENSP00000415274,ENSP00000409838,ENSP00000392362,ENSP00000438713,ENSP00000389200,ENSP00000384213"
PH_hs_0000797	21720.3	21886.5	12909.1	13104.3	19605.4	18418.7	14689.1	14006.7	-0.745331	0.00045801	0.141214	0.0588571	-0.198334	0.0321887	NDUFV1	Homo sapiens NADH dehydrogenase (ubiquinone)	1	4723	"NM_001166102,NM_007103"	"NP_001159574.1,NP_009034.2"	ENSG00000167792	"ENST00000322776,ENST00000532303,ENST00000532244,ENST00000528328,ENST00000529927,ENST00000524876,ENST00000524838,ENST00000532343,ENST00000415352,ENST00000528548,ENST00000532260,ENST00000530014,ENST00000530103,ENST00000525086,ENST00000534139,ENST00000533075,ENST00000529867,ENST00000526138,ENST00000530638,ENST00000528314,ENST00000528377,ENST00000526770,ENST00000526169,ENST00000533919,ENST0000052735…	"ENSP00000322450,ENSP00000432015,ENSP00000435202,ENSP00000436906,ENSP00000436766,ENSP00000431751,ENSP00000395368,ENSP00000434575,ENSP00000437267,ENSP00000434438,ENSP00000436936,ENSP00000434581,ENSP00000435199,ENSP00000432637"
PH_hs_0000798	3220.59	3309.94	2426.74	2631.55	3435.1	3120.5	2327.87	2351.95	-0.369599	0.0115246	-0.11103	0.166084	0.00400163	0.957461	SMAP2	Homo sapiens small ArfGAP2 (SMAP2)	1	64744	"NM_001198980,NM_001198979,NM_001198978,NM_022733"	"NP_001185909.1,NP_001185908.1,NP_001185907.1,NP_073570.1"	ENSG00000084070	"ENST00000435168,ENST00000372718,ENST00000372708,ENST00000487871,ENST00000539317,ENST00000614549"	"ENSP00000389895,ENSP00000361803,ENSP00000361793,ENSP00000442835,ENSP00000479285"
PH_hs_0000799	12769.4	11388.3	4073.1	4851.24	11057.4	11030.7	5804.71	5640.53	-1.43981	0.001664	0.364287	0.0469992	-0.126852	0.202917	CALU	Homo sapiens calumenin (CALU)	1	813	"NM_001199673,NM_001199672,NM_001199671,NM_001130674,NM_001219"	"NP_001186602.1,NP_001186601.1,NP_001186600.1,NP_001124146.1,NP_001210.1"	ENSG00000128595	"ENST00000535011,ENST00000542996,ENST00000249364,ENST00000449187,ENST00000479257,ENST00000493278"	"ENSP00000442110,ENSP00000438248,ENSP00000249364,ENSP00000408838,ENSP00000420381,ENSP00000417973"
PH_hs_0000800	6532.53	6343.98	6761.61	5119.74	6087.96	5736.83	5101.28	5585.02	-0.129796	0.502975	-0.140507	0.485488	-0.123409	0.102092	KLHL21	Homo sapiens kelch-like family member 21 (KLHL21)	1	9903	NM_014851	NP_055666.2	ENSG00000162413	"ENST00000377658,ENST00000377663,ENST00000467612,ENST00000496707,ENST00000463043,ENST00000610898"	"ENSP00000366886,ENSP00000366891,ENSP00000466089,ENSP00000468710,ENSP00000466479,ENSP00000480631"
PH_hs_0000801	395.061	437.162	481.377	408.218	360.05	373.617	378.768	412.311	0.0931336	0.501371	-0.165731	0.248138	-0.180242	0.0960346	CDIP1	Homo sapiens cell death-inducing p53 target 1 (CDIP1)	1	29965	"NM_001199056,NM_001199055,NM_001199054,NM_013399"	"NP_001185985.1,NP_001185984.1,NP_001185983.1,NP_037531.2"	ENSG00000089486	"ENST00000563332,ENST00000399599,ENST00000567695,ENST00000564828,ENST00000563507,ENST00000562334,ENST00000589159,ENST00000562579,ENST00000589890,ENST00000563186,ENST00000588381,ENST00000586728,ENST00000566234,ENST00000586768"	"ENSP00000454994,ENSP00000382508,ENSP00000457877,ENSP00000456461,ENSP00000455462,ENSP00000455050,ENSP00000466378,ENSP00000457255,ENSP00000466186,ENSP00000457370,ENSP00000465412,ENSP00000468627,ENSP00000467058"
PH_hs_0000803	552.123	648.233	430.51	372.985	504.436	548.373	354.591	422.222	-0.578169	0.0234204	-0.0505032	0.739961	-0.185837	0.209758	LRRC20	Homo sapiens leucine rich repeat containing 20 (LRRC20)	1	55222	"NM_207119,NM_018239,NM_018205"	"NP_997002.1,NP_060709.2,NP_060675.1"	ENSG00000172731	"ENST00000355790,ENST00000373224,ENST00000358141,ENST00000357631,ENST00000446961,ENST00000395011,ENST00000395010"	"ENSP00000348043,ENSP00000362321,ENSP00000350860,ENSP00000350255,ENSP00000413745,ENSP00000378458,ENSP00000378457"
PH_hs_0000804	852.626	785.784	369.718	433.732	722.842	969.194	331.566	370.683	-1.03141	0.00296852	-0.191873	0.2116	0.0322101	0.875606	RHBDD2	Homo sapiens rhomboid domain containing 2 (RHBDD2)	1	57414	"NM_001040457,NM_001040456"	"NP_001035547.1,NP_001035546.1"	ENSG00000005486	"ENST00000466232,ENST00000468644,ENST00000006777,ENST00000454791,ENST00000476218,ENST00000468304,ENST00000428119,ENST00000467406,ENST00000318622"	"ENSP00000006777,ENSP00000403507,ENSP00000391232,ENSP00000314144"
PH_hs_0000805	5428.28	4875.97	3679.81	5221.79	6209.5	5561.07	6114.4	6274.85	-0.231005	0.37262	0.498808	0.0995345	0.191826	0.154309	TINF2	Homo sapiens TERF1 (TRF1)	1	26277	"NM_001099274,NM_012461"	"NP_001092744.1,NP_036593.2"	ENSG00000092330	"ENST00000558703,ENST00000560019,ENST00000399423,ENST00000267415,ENST00000559969,ENST00000558566,ENST00000557915,ENST00000559019,ENST00000559549,ENST00000558476,ENST00000559147,ENST00000557830,ENST00000557921,ENST00000558510,ENST00000626689"	"ENSP00000453113,ENSP00000382350,ENSP00000267415,ENSP00000452800,ENSP00000453025,ENSP00000453675,ENSP00000452724,ENSP00000453157,ENSP00000486681"
PH_hs_0000806	2698.91	2851.43	15477.3	12570.9	2440.85	2494.8	11177.7	11278.1	2.33002	0.00043694	-0.31305	0.0935581	-0.16888	0.0436777	MRC2	"Homo sapiens mannose receptor, C type 2 (MRC2)"	1	9902	NM_006039	NP_006030.2	ENSG00000011028	"ENST00000303375,ENST00000584265,ENST00000584682,ENST00000583597,ENST00000579432,ENST00000446119,ENST00000580916"	"ENSP00000307513,ENSP00000461968,ENSP00000463968,ENSP00000400445"
PH_hs_0000807	13553.9	11929.1	8240.48	8590.81	17308	21895.8	10572.1	10636.8	-0.595759	0.0072246	0.333832	0.00505881	0.614453	0.0382642	MKRN1	Homo sapiens makorin ring finger protein 1 (MKRN1)	1	23608	NM_013446	NP_038474.2	ENSG00000133606	"ENST00000255977,ENST00000475010,ENST00000495305,ENST00000474576,ENST00000463142,ENST00000468447,ENST00000480552,ENST00000496169,ENST00000443720,ENST00000471104,ENST00000467513,ENST00000494939,ENST00000498535,ENST00000473444,ENST00000475180,ENST00000481705"	"ENSP00000255977,ENSP00000417640,ENSP00000417863,ENSP00000417346,ENSP00000419894,ENSP00000417907,ENSP00000416369,ENSP00000418864,ENSP00000418588,ENSP00000419843,ENSP00000419695,ENSP00000418620,ENSP00000419259"
PH_hs_0000810	6938	7155.06	4090.47	4209.75	6292.66	6566.42	4169.9	4472.98	-0.763743	0.000609483	0.0576241	0.394904	-0.132355	0.0665063	SLC39A1	Homo sapiens solute carrier family 39 (zinc transporter)	1	27173	"NM_001271959,NM_001271961,NM_001271960,NM_001271958,NM_001271957,NM_014437"	"NP_001258888.1,NP_001258890.1,NP_001258889.1,NP_001258887.1,NP_001258886.1,NP_055252.2"	ENSG00000143570	"ENST00000356205,ENST00000368623,ENST00000368621,ENST00000310483,ENST00000429040,ENST00000413622,ENST00000417348,ENST00000461071,ENST00000621013,ENST00000617697,ENST00000537590"	"ENSP00000348535,ENSP00000357612,ENSP00000357610,ENSP00000309710,ENSP00000392950,ENSP00000392229,ENSP00000407717,ENSP00000484182,ENSP00000479421,ENSP00000443632"
PH_hs_0000812	50	50	50	50	50	50	50	50	0	1	0	1	0	1	SLCO2B1	"Homo sapiens solute carrier organic anion transporter family, member 2B1 (SLCO2B1)"	1	11309	"NM_001145212,NM_001145211,NM_007256"	"NP_001138684.1,NP_001138683.1,NP_009187.1"	ENSG00000137491	"ENST00000526660,ENST00000531713,ENST00000289575,ENST00000532236,ENST00000531756,ENST00000531457,ENST00000525650,ENST00000454962,ENST00000530556,ENST00000534004,ENST00000527180,ENST00000525845,ENST00000534186,ENST00000428359,ENST00000526839,ENST00000530012,ENST00000528108,ENST00000530015,ENST00000341411"	"ENSP00000432889,ENSP00000289575,ENSP00000434112,ENSP00000436324,ENSP00000389653,ENSP00000435384,ENSP00000431192,ENSP00000436513,ENSP00000431324,ENSP00000433872,ENSP00000388912,ENSP00000434742"
PH_hs_0000813	1344.65	1311.49	400.734	409.433	1412.79	1367.92	489.29	475.743	-1.71301	4.77282e-05	0.252299	0.00973939	0.066048	0.207919	PELI1	Homo sapiens pellino E3 ubiquitin protein ligase 1 (PELI1)	1	57162	NM_020651	NP_065702.2	ENSG00000197329	"ENST00000358912,ENST00000466177,ENST00000494203,ENST00000468869"	ENSP00000351789
PH_hs_0000815	265.244	284.59	303.962	348.686	214.751	214.93	299.33	295.357	0.24481	0.0938418	-0.130812	0.240857	-0.354835	0.00855819	SNX9	Homo sapiens sorting nexin 9 (SNX9)	1	51429	NM_016224	NP_057308.1	ENSG00000130340	"ENST00000614703,ENST00000614800,ENST00000392185,ENST00000611124"	"ENSP00000482920,ENSP00000479382,ENSP00000376024,ENSP00000482087"
PH_hs_0000816	2074.67	2025.33	1265.48	1163.91	2822.83	2907.58	1352.74	1353.89	-0.756191	0.0015329	0.157168	0.0849631	0.482962	0.00161863	FUK	Homo sapiens fucokinase (FUK)	1	197258	NM_145059	NP_659496.2	ENSG00000157353	"ENST00000288078,ENST00000572784,ENST00000576107,ENST00000574784,ENST00000571487,ENST00000571514,ENST00000378912,ENST00000464499,ENST00000573352,ENST00000576453,ENST00000498702,ENST00000573832,ENST00000485034"	"ENSP00000288078,ENSP00000458483,ENSP00000459168,ENSP00000462584,ENSP00000368192,ENSP00000460484,ENSP00000458622,ENSP00000463088"
PH_hs_0000817	1418.37	1551.01	983.846	820.081	1240.99	1387	737.964	816.692	-0.723553	0.0110338	-0.210428	0.201153	-0.176996	0.158161	RYBP	Homo sapiens RING1 and YY1 binding protein (RYBP)	1	23429	NM_012234	NP_036366.3	ENSG00000163602	ENST00000477973	ENSP00000419494
PH_hs_0000819	59.2992	50	74.4398	66.8214	50	80.3477	51.8072	63.4324	0.373222	0.0608937	-0.299007	0.124169	0.219122	0.531999	NRCAM	Homo sapiens neuronal cell adhesion molecule (NRCAM)	1	4897	"NM_001193584,NM_001193583,NM_001193582,NM_005010,NM_001037132"	"NP_001180513.1,NP_001180512.1,NP_001180511.1,NP_005001.3,NP_001032209.1"	ENSG00000091129	"ENST00000522550,ENST00000351718,ENST00000379024,ENST00000425651,ENST00000445634,ENST00000415105,ENST00000465585,ENST00000417701,ENST00000489800,ENST00000442580,ENST00000419936,ENST00000456431,ENST00000418239,ENST00000379028,ENST00000413765,ENST00000379022,ENST00000613830"	"ENSP00000325269,ENSP00000368310,ENSP00000401244,ENSP00000398174,ENSP00000390421,ENSP00000390868,ENSP00000397544,ENSP00000408203,ENSP00000393663,ENSP00000368314,ENSP00000407858,ENSP00000368308,ENSP00000484840"
PH_hs_0000820	7304.22	7772.47	9381.9	7893.43	6986.26	6645.76	8520.55	9666.5	0.191715	0.199419	0.0767044	0.601716	-0.145074	0.0939148	MTURN	"Homo sapiens maturin, neural progenitor differentiation regulator homolog (Xenopus)"	1	222166	NM_152793	NP_690006.2	ENSG00000180354	"ENST00000324453,ENST00000409688,ENST00000434060,ENST00000324489"	"ENSP00000324204,ENSP00000386490,ENSP00000415658,ENSP00000324755"
PH_hs_0000821	2019.38	1953.39	563.261	527.282	2296.46	2433.53	704.578	718.57	-1.86569	8.15532e-05	0.384755	0.00615268	0.251286	0.0194275	LOC730101	Homo sapiens uncharacterized LOC730101 (LOC730101)	1	730101	"NR_024405,NR_024403"	"-,-"	NA	NA	NA
PH_hs_0000822	567.349	666.415	698.493	783.633	545.559	418.812	793.225	688.836	0.266884	0.12213	-0.00126654	0.991825	-0.363309	0.159756	SCAMP5	Homo sapiens secretory carrier membrane protein 5 (SCAMP5)	1	192683	"NM_138967,NM_001178112,NM_001178111,NR_033660"	"NP_620417.1,NP_001171583.1,NP_001171582.1,-"	ENSG00000198794	"ENST00000568423,ENST00000425597,ENST00000562327,ENST00000568018,ENST00000562212,ENST00000565923,ENST00000567920,ENST00000562765,ENST00000567535,ENST00000566872,ENST00000564491,ENST00000361900,ENST00000564141,ENST00000568119,ENST00000565989,ENST00000564779,ENST00000567529,ENST00000568081"	"ENSP00000457520,ENSP00000406547,ENSP00000456505,ENSP00000456991,ENSP00000455313,ENSP00000454860,ENSP00000455598,ENSP00000454766,ENSP00000458072,ENSP00000355387,ENSP00000457444,ENSP00000457121,ENSP00000455039,ENSP00000455203,ENSP00000454602"
PH_hs_0000823	1156.33	1226.11	1129	918.491	1184.33	944.086	927.924	1096.19	-0.225628	0.191082	-0.0139047	0.936716	-0.171293	0.330842	BTBD3	Homo sapiens BTB (POZ)	1	22903	"NM_014962,NM_181443"	"NP_055777.1,NP_852108.2"	ENSG00000132640	"ENST00000254977,ENST00000399006,ENST00000405977,ENST00000449299,ENST00000450368,ENST00000422390,ENST00000455911,ENST00000430557,ENST00000488503,ENST00000471120,ENST00000473416,ENST00000473180,ENST00000618918,ENST00000378226,ENST00000618296"	"ENSP00000254977,ENSP00000381971,ENSP00000384545,ENSP00000410502,ENSP00000404268,ENSP00000397809,ENSP00000408817,ENSP00000404582,ENSP00000483520,ENSP00000367471,ENSP00000477589"
PH_hs_0000824	1693.23	1625.32	1589.29	1727.64	2189.54	2341.13	1716.54	1621.49	-0.00166231	0.982423	0.00982255	0.897735	0.448665	0.00552564	AFTPH	Homo sapiens aftiphilin (AFTPH)	1	54812	"NM_203437,NM_017657,NM_001002243"	"NP_982261.2,NP_060127.3,NP_001002243.1"	ENSG00000119844	"ENST00000238856,ENST00000498706,ENST00000409933,ENST00000409183,ENST00000487769,ENST00000238855,ENST00000422803"	"ENSP00000238856,ENSP00000387071,ENSP00000386913,ENSP00000238855,ENSP00000397726"
PH_hs_0000825	9596.85	10070.5	4975.06	4728.53	8007.92	8249.7	5164.6	5463.12	-1.01926	0.000450926	0.131138	0.109819	-0.274429	0.0120395	URI1	"Homo sapiens URI1, prefoldin-like chaperone (URI1)"	1	8725	"NM_003796,NR_045557,NM_001252641"	"NP_003787.2,-,NP_001239570.1"	ENSG00000105176	"ENST00000360605,ENST00000570564,ENST00000574233,ENST00000574766,ENST00000585655,ENST00000392271,ENST00000574110,ENST00000574666,ENST00000576442,ENST00000570704,ENST00000574176,ENST00000575242,ENST00000573052"	"ENSP00000353817,ENSP00000459966,ENSP00000458480,ENSP00000468048,ENSP00000376097,ENSP00000461003,ENSP00000458533,ENSP00000461895,ENSP00000459450,ENSP00000458161"
PH_hs_0000829	1409.56	1382.63	983.846	1092.23	1479.5	1454.29	1221.5	1005.01	-0.429442	0.0111622	0.0960403	0.531325	0.0713822	0.145551	ADAR	"Homo sapiens adenosine deaminase, RNA-specific (ADAR)"	1	103	"NM_001193495,NM_001025107,NM_015841,NM_015840,NM_001111"	"NP_001180424.1,NP_001020278.1,NP_056656.2,NP_056655.2,NP_001102.2"	ENSG00000160710	"ENST00000368474,ENST00000368471,ENST00000492630,ENST00000529168,ENST00000530954,ENST00000534279,ENST00000463920,ENST00000494866,ENST00000471068,ENST00000526905"	"ENSP00000357459,ENSP00000357456,ENSP00000431794"
PH_hs_0000830	1090.62	1252.2	724.547	939.145	1076.5	1046.53	915.26	815.701	-0.502521	0.0680585	0.0668973	0.723278	-0.138829	0.232963	DNAJB12	Homo sapiens DnaJ (Hsp40)	1	54788	"NM_017626,NM_001002762"	"NP_060096.3,NP_001002762.2"	ENSG00000148719	"ENST00000444643,ENST00000461919,ENST00000463786,ENST00000473051,ENST00000394903,ENST00000338820"	"ENSP00000403313,ENSP00000476453,ENSP00000476941,ENSP00000378363,ENSP00000345575"
PH_hs_0000831	2052.23	2164.46	1997.47	2053.24	2234.32	2335.11	2261.1	2011.01	-0.0575647	0.375052	0.0744319	0.422406	0.116061	0.121935	FAM219A	"Homo sapiens family with sequence similarity 219, member A (FAM219A)"	1	203259	"NM_001184941,NM_001184940,NM_001184945,NM_001184943,NM_001184942,NM_147202"	"NP_001171870.1,NP_001171869.1,NP_001171874.1,NP_001171872.1,NP_001171871.1,NP_671735.1"	ENSG00000164970	"ENST00000379089,ENST00000379087,ENST00000379084,ENST00000379081,ENST00000379080,ENST00000297620,ENST00000422409,ENST00000379078,ENST00000445726"	"ENSP00000368382,ENSP00000368380,ENSP00000368377,ENSP00000368372,ENSP00000368371,ENSP00000297620,ENSP00000409737,ENSP00000368369,ENSP00000392452"
PH_hs_0000832	91.3528	88.5391	85.6058	80.1857	64.8822	90.3912	86.3453	101.095	-0.118355	0.145422	0.173355	0.205996	-0.23188	0.345805	HENMT1	Homo sapiens HEN1 methyltransferase homolog 1 (Arabidopsis)	1	113802	"NM_144584,NM_001102592"	"NP_653185.2,NP_001096062.1"	ENSG00000162639	"ENST00000370031,ENST00000370032,ENST00000420055,ENST00000493676,ENST00000483729,ENST00000402983"	"ENSP00000359048,ENSP00000359049,ENSP00000403953,ENSP00000385655"
PH_hs_0000833	338.166	400.007	392.05	347.471	430.416	766.316	444.39	303.286	0.00508789	0.971145	-0.00771158	0.97638	0.642958	0.184433	USP46	Homo sapiens ubiquitin specific peptidase 46 (USP46)	1	64854	"NM_001134223,NM_022832"	"NP_001127695.1,NP_073743.2"	ENSG00000109189	"ENST00000441222,ENST00000451218,ENST00000503060,ENST00000514536,ENST00000508499,ENST00000502443,ENST00000506707,ENST00000512656,ENST00000504078"	"ENSP00000407818,ENSP00000390102,ENSP00000422018,ENSP00000426970,ENSP00000423244,ENSP00000425806"
PH_hs_0000835	1964.08	1196.07	1950.32	1672.97	2323.88	2265.81	1160.48	1767.19	0.236982	0.500653	-0.334972	0.29956	0.582201	0.157637	RUFY3	Homo sapiens RUN and FYVE domain containing 3 (RUFY3)	1	22902	NM_014961	NP_055776.1	ENSG00000018189	"ENST00000514898,ENST00000503876,ENST00000417478,ENST00000381006,ENST00000226328,ENST00000513597,ENST00000502653,ENST00000504805,ENST00000512103,ENST00000507333,ENST00000503025,ENST00000512331,ENST00000515479,ENST00000515442,ENST00000513593"	"ENSP00000426165,ENSP00000426734,ENSP00000399771,ENSP00000370394,ENSP00000226328,ENSP00000425574,ENSP00000425400,ENSP00000421120,ENSP00000420980"
PH_hs_0000836	837.401	931.241	982.605	998.677	988.768	814.525	1015.42	922.743	0.165778	0.119314	-0.0333475	0.658921	0.0232587	0.877844	CCDC136	Homo sapiens coiled-coil domain containing 136 (CCDC136)	1	64753	NM_022742	NP_073579.4	ENSG00000128596	"ENST00000485998,ENST00000459946,ENST00000378685,ENST00000464832,ENST00000472049,ENST00000488925,ENST00000487361,ENST00000297788,ENST00000480137,ENST00000494552,ENST00000528772,ENST00000464672,ENST00000485832,ENST00000460941,ENST00000471729"	"ENSP00000418838,ENSP00000417708,ENSP00000367956,ENSP00000419515,ENSP00000417209,ENSP00000418042,ENSP00000420509,ENSP00000297788,ENSP00000417931,ENSP00000417991"
PH_hs_0000837	1871.13	1994.5	1801.44	1992.49	2041.5	1687.3	2149.42	1856.39	-0.0281045	0.755595	0.0763598	0.542943	-0.0577934	0.680704	ULK3	Homo sapiens unc-51 like kinase 3 (ULK3)	1	25989	NM_001099436	NP_001092906.3	ENSG00000140474	"ENST00000440863,ENST00000566479,ENST00000561725,ENST00000569437,ENST00000570276,ENST00000567472,ENST00000568718,ENST00000568273,ENST00000568210,ENST00000566631,ENST00000565881,ENST00000568667,ENST00000564029,ENST00000563301,ENST00000565011,ENST00000562395,ENST00000564767,ENST00000565373,ENST00000565790,ENST00000562161,ENST00000569813,ENST00000568679,ENST00000631115"	"ENSP00000400312,ENSP00000456051,ENSP00000454583,ENSP00000456296,ENSP00000455395,ENSP00000457853,ENSP00000457061,ENSP00000457983,ENSP00000457305,ENSP00000456510,ENSP00000455199,ENSP00000486917"
PH_hs_0000839	2020.98	2007.94	1853.55	1635.3	2092.68	2181.44	1736.12	1684.92	-0.210461	0.0914229	-0.0256517	0.78182	0.0849303	0.136299	FAM220A	"Homo sapiens family with sequence similarity 220, member A (FAM220A)"	1	84792	NM_001037163	NP_001032240.1	ENSG00000178397	"ENST00000313324,ENST00000524898,ENST00000530143,ENST00000533877,ENST00000578372,ENST00000616824"	"ENSP00000317289,ENSP00000432444,ENSP00000436886,ENSP00000464009,ENSP00000483140"
PH_hs_0000840	5309.68	5506.02	3163.69	3129.67	5750.75	5579.14	3643.77	3488.78	-0.781008	0.000529843	0.180268	0.0290729	0.0670795	0.223327	CYTH3	Homo sapiens cytohesin 3 (CYTH3)	1	9265	NM_004227	NP_004218.1	ENSG00000008256	"ENST00000350796,ENST00000465320,ENST00000495176,ENST00000461891,ENST00000488964,ENST00000466543,ENST00000491641,ENST00000478541,ENST00000481329,ENST00000482460,ENST00000396741"	"ENSP00000297044,ENSP00000379967"
PH_hs_0000841	845.414	1052.19	942.904	891.762	954.042	970.199	1003.91	910.85	-0.0406069	0.791021	0.0604988	0.484106	0.0286744	0.848879	HINFP	Homo sapiens histone H4 transcription factor (HINFP)	1	25988	"NM_001243259,NM_198971,NM_015517"	"NP_001230188.1,NP_945322.1,NP_056332.2"	ENSG00000172273	"ENST00000350777,ENST00000527206,ENST00000529354,ENST00000529988,ENST00000531360,ENST00000527354,ENST00000527410,ENST00000530678,ENST00000532312,ENST00000531022,ENST00000529610,ENST00000527755,ENST00000529808,ENST00000532860"	"ENSP00000318085,ENSP00000431468,ENSP00000436815,ENSP00000433836"
PH_hs_0000842	829.387	820.568	761.767	680.364	893.729	854.699	782.864	703.703	-0.196506	0.090486	0.0440362	0.686879	0.0832929	0.151243	MANEAL	"Homo sapiens mannosidase, endo-alpha-like (MANEAL)"	1	149175	"NM_001113482,NM_001031740,NM_152496"	"NP_001106954.1,NP_001026910.1,NP_689709.1"	ENSG00000185090	"ENST00000373045,ENST00000397631,ENST00000532512,ENST00000525897,ENST00000329006"	"ENSP00000362136,ENSP00000380755,ENSP00000432567,ENSP00000437312,ENSP00000328770"
PH_hs_0000843	1630.73	1619	2968.91	3064.07	1539.81	1803.81	3180.96	3295.51	0.89238	0.000326825	0.102293	0.115264	0.0365885	0.744158	PHF24	Homo sapiens PHD finger protein 24 (PHF24)	1	23349	NM_015297	NP_056112.1	ENSG00000122733	"ENST00000486477,ENST00000476115,ENST00000242315,ENST00000440503"	ENSP00000242315
PH_hs_0000845	264.442	270.36	258.058	278.22	223.889	242.047	299.33	294.366	0.00304262	0.964468	0.147714	0.087014	-0.199881	0.0469976	VSTM2L	Homo sapiens V-set and transmembrane domain containing 2 like (VSTM2L)	1	128434	NM_080607	NP_542174.1	ENSG00000132821	"ENST00000373461,ENST00000373459,ENST00000448944"	"ENSP00000362560,ENSP00000362558,ENSP00000406537"
PH_hs_0000846	10891.8	9778.03	5539.56	5947.11	6681.04	7640.06	6870.78	6794.21	-0.846379	0.00242078	0.25141	0.0212885	-0.53053	0.0195443	SLC25A38	"Homo sapiens solute carrier family 25, member 38 (SLC25A38)"	1	54977	NM_017875	NP_060345.2	ENSG00000144659	"ENST00000273158,ENST00000431510"	"ENSP00000273158,ENSP00000394244"
PH_hs_0000847	104.976	50	74.4398	87.4753	50	116.504	50	71.3615	0.15552	0.753143	-0.433939	0.161377	0.0751641	0.920064	KALRN	"Homo sapiens kalirin, RhoGEF kinase (KALRN)"	1	8997	NM_003947	NP_003938.1	ENSG00000160145	"ENST00000448253,ENST00000477496,ENST00000488825,ENST00000460856,ENST00000240874,ENST00000483658,ENST00000354186,ENST00000498499,ENST00000439170,ENST00000522553,ENST00000484224,ENST00000393501,ENST00000494648,ENST00000473056,ENST00000393496,ENST00000471431,ENST00000291478,ENST00000454902,ENST00000459915,ENST00000484542,ENST00000462213,ENST00000360013"	"ENSP00000395236,ENSP00000418611,ENSP00000240874,ENSP00000487487,ENSP00000346122,ENSP00000402950,ENSP00000291478,ENSP00000400064,ENSP00000353109"
PH_hs_0000848	1888.76	2151.82	3238.13	2429.87	1562.66	1699.35	2240.37	2272.66	0.476524	0.0891355	-0.313959	0.169671	-0.307004	0.0590464	DMAP1	Homo sapiens DNA methyltransferase 1 associated protein 1 (DMAP1)	1	55929	"NM_001034024,NM_001034023,NM_019100"	"NP_001029196.1,NP_001029195.1,NP_061973.1"	ENSG00000178028	"ENST00000361745,ENST00000446292,ENST00000440641,ENST00000436069,ENST00000437511,ENST00000475794,ENST00000471829,ENST00000487922,ENST00000315913,ENST00000372289,ENST00000463950,ENST00000372290,ENST00000488433,ENST00000483741,ENST00000494092"	"ENSP00000354697,ENSP00000409200,ENSP00000401099,ENSP00000400269,ENSP00000402494,ENSP00000312697,ENSP00000361363,ENSP00000361364"
PH_hs_0000851	90.5514	84.5864	145.158	168.876	74.9343	107.465	176.144	160.563	0.839138	0.00444526	0.103158	0.422652	0.0361293	0.883617	ANGPTL2	Homo sapiens angiopoietin-like 2 (ANGPTL2)	1	23452	NM_012098	NP_036230.1	ENSG00000136859	"ENST00000373425,ENST00000373417,ENST00000491991,ENST00000470194"	"ENSP00000362524,ENSP00000362516"
PH_hs_0000852	21187.4	22092.1	10730.5	10741.2	25466.7	26863.3	11236.4	10785.5	-1.01093	0.000264857	0.0361971	0.473053	0.273754	0.0159424	SESN2	Homo sapiens sestrin 2 (SESN2)	1	83667	NM_031459	NP_113647.1	ENSG00000130766	ENST00000253063	ENSP00000253063
PH_hs_0000853	5119.76	5065.7	3762.93	3961.9	3900.24	3752.24	3998.36	4108.24	-0.399394	0.00488962	0.0699393	0.260768	-0.412762	0.00262374	RSAD1	Homo sapiens radical S-adenosyl methionine domain containing 1 (RSAD1)	1	55316	NM_018346	NP_060816.1	ENSG00000136444	"ENST00000258955,ENST00000443328,ENST00000515221,ENST00000504284,ENST00000510554,ENST00000506211,ENST00000509398,ENST00000513650"	"ENSP00000258955,ENSP00000424558,ENSP00000425372,ENSP00000465567,ENSP00000422893"
PH_hs_0000854	281.27	304.353	248.133	218.688	280.547	244.056	222.195	255.712	-0.328858	0.0441791	0.0331795	0.796444	-0.161124	0.220437	RASL11B	"Homo sapiens RAS-like, family 11, member B (RASL11B)"	1	65997	NM_023940	NP_076429.1	ENSG00000128045	"ENST00000248706,ENST00000515677,ENST00000505041"	ENSP00000248706
PH_hs_0000855	1105.85	947.842	2782.81	3626.58	1078.32	842.647	3144.12	3157.74	1.63364	0.00322108	-0.0118005	0.946196	-0.103042	0.609486	TSPAN5	Homo sapiens tetraspanin 5 (TSPAN5)	1	10098	NM_005723	NP_005714.2	ENSG00000168785	"ENST00000508798,ENST00000305798,ENST00000505184,ENST00000511753,ENST00000515440,ENST00000509168,ENST00000515287,ENST00000511651,ENST00000511800,ENST00000507167"	"ENSP00000421808,ENSP00000307701,ENSP00000423916,ENSP00000422351,ENSP00000423504,ENSP00000426248,ENSP00000422548"
PH_hs_0000857	1251.69	1269.59	1286.57	1126.24	1431.98	1425.17	1158.18	1239.91	-0.0665964	0.512643	-0.0064805	0.950375	0.18045	0.0146101	FAM160A2	"Homo sapiens family with sequence similarity 160, member A2 (FAM160A2)"	1	84067	"NM_001098794,NM_032127"	"NP_001092264.1,NP_115503.2"	ENSG00000051009	"ENST00000449352,ENST00000529360,ENST00000265978,ENST00000524416,ENST00000532797"	"ENSP00000416918,ENSP00000265978,ENSP00000431773"
PH_hs_0000860	1052.16	1332.04	1138.93	1055.78	1273.88	1310.67	1218.04	1220.08	-0.110502	0.521662	0.15278	0.0790081	0.126275	0.460497	RMDN3	Homo sapiens regulator of microtubule dynamics 3 (RMDN3)	1	55177	NM_018145	NP_060615.1	ENSG00000137824	"ENST00000260385,ENST00000560588,ENST00000558777,ENST00000338376,ENST00000557831,ENST00000558232,ENST00000560779,ENST00000558560,ENST00000560460,ENST00000558364,ENST00000560905"	"ENSP00000260385,ENSP00000453357,ENSP00000342493,ENSP00000453535,ENSP00000453978,ENSP00000453199"
PH_hs_0000861	471.989	602.382	590.556	575.879	456.917	362.569	523.828	535.211	0.129203	0.455932	-0.139319	0.045168	-0.389623	0.162789	SYT4	Homo sapiens synaptotagmin IV (SYT4)	1	6860	NM_020783	NP_065834.1	ENSG00000132872	"ENST00000255224,ENST00000586678,ENST00000590752,ENST00000585604,ENST00000596867,ENST00000589479,ENST00000593720,ENST00000591820"	"ENSP00000255224,ENSP00000466930,ENSP00000470516,ENSP00000472583"
PH_hs_0000862	99.3662	115.417	147.639	123.923	83.1588	90.3912	119.732	111.998	0.336919	0.1001	-0.22412	0.151603	-0.304744	0.07366	SV2B	Homo sapiens synaptic vesicle glycoprotein 2B (SV2B)	1	9899	"NM_001167580,NM_014848"	"NP_001161052.1,NP_055663.1"	ENSG00000185518	"ENST00000545111,ENST00000394232,ENST00000557410,ENST00000557291,ENST00000553727,ENST00000330276"	"ENSP00000443243,ENSP00000377779,ENSP00000450992,ENSP00000332818"
PH_hs_0000864	485.612	505.147	380.884	340.182	389.293	389.686	355.743	402.399	-0.460426	0.0116359	0.0719026	0.544994	-0.346669	0.00416208	CARKD	Homo sapiens carbohydrate kinase domain containing (CARKD)	1	55739	"NM_001242883,NM_001242882,NM_001242881,NM_018210,NR_040104,NR_040103"	"NP_001229812.1,NP_001229811.1,NP_001229810.1,NP_060680.2,-,-"	ENSG00000213995	"ENST00000470164,ENST00000309957,ENST00000424185"	"ENSP00000311984,ENSP00000413191"
PH_hs_0000865	2116.34	2245.89	1695.99	1476.15	1812.13	1689.31	1501.26	1667.08	-0.462449	0.0188234	-0.000231971	0.998441	-0.317368	0.0187498	RNMT	Homo sapiens RNA (guanine-7-)	1	8731	NM_003799	NP_003790.1	ENSG00000101654	"ENST00000543302,ENST00000383314,ENST00000588457,ENST00000592764,ENST00000591746,ENST00000589866,ENST00000588417,ENST00000593007,ENST00000591922,ENST00000262173"	"ENSP00000446426,ENSP00000372804,ENSP00000467171,ENSP00000466111,ENSP00000467475,ENSP00000466252,ENSP00000468261,ENSP00000262173"
PH_hs_0000866	2186.06	2000.83	1875.88	2349.68	2287.32	2005.68	2446.45	2442.15	0.00555562	0.972671	0.219402	0.211332	0.0344135	0.758643	OMA1	Homo sapiens OMA1 zinc metallopeptidase (OMA1)	1	115209	NM_145243	NP_660286.1	ENSG00000162600	"ENST00000467509,ENST00000460671,ENST00000421528,ENST00000371226,ENST00000476933,ENST00000456980,ENST00000467063,ENST00000419242,ENST00000426139,ENST00000453710,ENST00000482274"	"ENSP00000391941,ENSP00000360270,ENSP00000395053,ENSP00000409589,ENSP00000416495,ENSP00000392978,ENSP00000474081"
PH_hs_0000867	20820.4	22028	5182.25	5497.58	16020.4	15919.9	5503.07	5499.79	-2.00441	7.73493e-05	0.0436188	0.454475	-0.423299	0.00376051	SMYD3	Homo sapiens SET and MYND domain containing 3 (SMYD3)	1	64754	"NM_001167740,NM_022743"	"NP_001161212.1,NP_073580.1"	ENSG00000185420	"ENST00000482592,ENST00000366516,ENST00000366517,ENST00000630181,ENST00000490107,ENST00000483072,ENST00000470510,ENST00000490322,ENST00000493441,ENST00000488153,ENST00000492487,ENST00000391836,ENST00000464398,ENST00000453676,ENST00000462422,ENST00000403792,ENST00000470863,ENST00000455277"	"ENSP00000487434,ENSP00000419184,ENSP00000375712,ENSP00000408122,ENSP00000385380,ENSP00000394281"
PH_hs_0000868	5960.37	6649.13	5971.31	4560.87	7891.86	7787.7	5459.32	5659.36	-0.270605	0.224853	0.0910027	0.619876	0.316499	0.0270729	HADH	Homo sapiens hydroxyacyl-CoA dehydrogenase (HADH)	1	3033	"NM_001184705,NM_005327"	"NP_001171634.2,NP_005318.3"	ENSG00000138796	"ENST00000403312,ENST00000309522,ENST00000511742,ENST00000505878,ENST00000507260,ENST00000510728,ENST00000515462,ENST00000514776,ENST00000603302,ENST00000626637"	"ENSP00000385638,ENSP00000312288,ENSP00000425254,ENSP00000425952,ENSP00000474560,ENSP00000486771"
PH_hs_0000869	5324.91	5046.73	3066.92	3387.24	5916.16	5473.69	3829.13	3852.53	-0.685602	0.00334179	0.25296	0.0362155	0.134535	0.139761	ERBB2IP	Homo sapiens erbb2 interacting protein (ERBB2IP)	1	55914	"NM_001253701,NM_001253699,NM_001253698,NM_001006600,NM_018695,NM_001253697"	"NP_001240630.1,NP_001240628.1,NP_001240627.1,NP_001006600.1,NP_061165.1,NP_001240626.1"	ENSG00000112851	"ENST00000284037,ENST00000380943,ENST00000507490,ENST00000416865,ENST00000380938,ENST00000511297,ENST00000506030,ENST00000508515,ENST00000507128,ENST00000515185,ENST00000511671,ENST00000503913,ENST00000512354,ENST00000505822,ENST00000509946,ENST00000506744,ENST00000380935"	"ENSP00000284037,ENSP00000370330,ENSP00000397833,ENSP00000370325,ENSP00000422766,ENSP00000426632,ENSP00000422015,ENSP00000425728,ENSP00000423959,ENSP00000370322"
PH_hs_0000870	3222.99	3340.77	2468.92	1924.46	2698.55	2940.73	1991.7	2219.14	-0.590124	0.032224	-0.0521651	0.772502	-0.220112	0.0475695	SMCHD1	Homo sapiens structural maintenance of chromosomes flexible hinge domain containing 1 (SMCHD1)	1	23347	NM_015295	NP_056110.2	ENSG00000101596	"ENST00000320876,ENST00000581226,ENST00000585229,ENST00000577880,ENST00000577300,ENST00000584897,ENST00000581711,ENST00000581383,ENST00000609587,ENST00000581631,ENST00000583441,ENST00000583344,ENST00000583800"	"ENSP00000326603,ENSP00000462050,ENSP00000463049,ENSP00000464684,ENSP00000463036"
PH_hs_0000871	50	50	50	50	50	50	50	50	0	1	0	1	0	1	NOTCH2	Homo sapiens notch 2 (NOTCH2)	1	4853	NM_024408	NP_077719.2	ENSG00000134250	"ENST00000256646,ENST00000493703,ENST00000478864,ENST00000479412,ENST00000602566,ENST00000489731,ENST00000612822,ENST00000579475"	"ENSP00000256646,ENSP00000473427,ENSP00000479088,ENSP00000477065"
PH_hs_0000872	3634.08	3920.23	4416.76	3212.29	2798.16	2881.47	3405.46	3675.11	-0.00296795	0.989	-0.090476	0.677678	-0.410622	0.00749842	UBAP2L	Homo sapiens ubiquitin associated protein 2-like (UBAP2L)	1	9898	NM_001127320	NP_001120792.1	ENSG00000143569	"ENST00000343815,ENST00000441890,ENST00000412596,ENST00000368504,ENST00000437652,ENST00000456325,ENST00000361546,ENST00000466173,ENST00000495676,ENST00000489076,ENST00000433615,ENST00000428595,ENST00000465855,ENST00000484696,ENST00000475373,ENST00000493867,ENST00000484819,ENST00000613315,ENST00000428931,ENST00000271877"	"ENSP00000345308,ENSP00000399920,ENSP00000389052,ENSP00000357490,ENSP00000389717,ENSP00000415310,ENSP00000355343,ENSP00000407672,ENSP00000398609,ENSP00000478447,ENSP00000389445,ENSP00000271877"
PH_hs_0000876	4409.78	4054.62	2303.91	2751.83	4379.09	3856.69	2911.56	2915.91	-0.747897	0.00930593	0.210632	0.1557	-0.041138	0.704905	COPRS	"Homo sapiens coordinator of PRMT5, differentiation stimulator (COPRS)"	1	55352	NM_018405	NP_060875.2	ENSG00000172301	"ENST00000302362,ENST00000378634,ENST00000496655,ENST00000579984,ENST00000579741"	"ENSP00000304327,ENSP00000367901,ENSP00000464423,ENSP00000464429,ENSP00000464425"
PH_hs_0000878	11257.2	11567	12164.7	10554.1	12926.2	12368.5	12862	13736.1	-0.0101779	0.921888	0.230288	0.104649	0.148051	0.0505468	TM9SF3	Homo sapiens transmembrane 9 superfamily member 3 (TM9SF3)	1	56889	NM_020123	NP_064508.3	ENSG00000077147	"ENST00000371142,ENST00000485093,ENST00000490192,ENST00000443638,ENST00000464654,ENST00000475401"	"ENSP00000360184,ENSP00000401152"
PH_hs_0000879	5643.84	5866.5	3667.4	3191.63	5499.45	4727.46	2957.61	3268.75	-0.750062	0.00440366	-0.13794	0.291238	-0.174413	0.186665	CCDC47	Homo sapiens coiled-coil domain containing 47 (CCDC47)	1	57003	NM_020198	NP_064583.2	ENSG00000108588	"ENST00000225726,ENST00000403162,ENST00000582252,ENST00000582331,ENST00000584112,ENST00000580986,ENST00000612558"	"ENSP00000225726,ENSP00000384888,ENSP00000463577,ENSP00000462202,ENSP00000482148"
PH_hs_0000880	3545.93	3672	3054.51	3695.83	3797.89	3630.71	4025.99	3797.02	-0.102944	0.461936	0.218686	0.175621	0.0413604	0.449556	STAG2	Homo sapiens stromal antigen 2 (STAG2)	1	10735	"NM_006603,NM_001042751,NM_001042750,NM_001042749"	"NP_006594.3,NP_001036216.1,NP_001036215.1,NP_001036214.1"	ENSG00000101972	"ENST00000394477,ENST00000455404,ENST00000218089,ENST00000483575,ENST00000469481,ENST00000458700,ENST00000371160,ENST00000435103,ENST00000371157,ENST00000371145,ENST00000458176,ENST00000371144,ENST00000466748,ENST00000471107,ENST00000428941,ENST00000435215,ENST00000394478,ENST00000475602"	"ENSP00000377987,ENSP00000397265,ENSP00000218089,ENSP00000405555,ENSP00000360202,ENSP00000405874,ENSP00000360199,ENSP00000360187,ENSP00000401309,ENSP00000360186,ENSP00000415103,ENSP00000392118,ENSP00000377988"
PH_hs_0000882	3235.01	2951.04	282.871	357.191	4662.38	3640.76	371.86	378.612	-3.281	0.000240119	0.23932	0.194025	0.415155	0.0907896	CISH	Homo sapiens cytokine inducible SH2-containing protein (CISH)	1	1154	"NM_013324,NM_145071"	"NP_037456.5,NP_659508.1"	ENSG00000114737	"ENST00000491847,ENST00000443053,ENST00000348721"	"ENSP00000409346,ENSP00000294173"
PH_hs_0000883	18175.2	20062	11929	13417.7	19779	16658.1	14093.9	12554.7	-0.593912	0.00984675	0.0723383	0.538208	-0.0731219	0.60163	LSM14A	"Homo sapiens LSM14A, SCD6 homolog A (S. cerevisiae)"	1	26065	"NM_001114093,NM_015578"	"NP_001107565.1,NP_056393.2"	ENSG00000257103	"ENST00000589878,ENST00000540746,ENST00000544216,ENST00000433627,ENST00000586157,ENST00000588582,ENST00000585887,ENST00000590416"	"ENSP00000468130,ENSP00000446451,ENSP00000446271,ENSP00000413964,ENSP00000466725,ENSP00000485334"
PH_hs_0000884	5239.16	5483.89	8106.49	7616.43	6416.02	5599.23	7738.84	7403.75	0.551828	0.00314727	-0.0539095	0.424481	0.161186	0.188098	FHL2	Homo sapiens four and a half LIM domains 2 (FHL2)	1	2274	"NM_001039492,NM_201557,NM_201555,NM_001450"	"NP_001034581.1,NP_963851.2,NP_963849.1,NP_001441.4"	ENSG00000115641	"ENST00000409177,ENST00000344213,ENST00000393353,ENST00000530340,ENST00000393352,ENST00000322142,ENST00000409807,ENST00000408995,ENST00000452732,ENST00000607522,ENST00000447958,ENST00000358129"	"ENSP00000386892,ENSP00000344266,ENSP00000377021,ENSP00000433567,ENSP00000377020,ENSP00000322909,ENSP00000386665,ENSP00000386633,ENSP00000414872,ENSP00000476199,ENSP00000397083,ENSP00000350846"
PH_hs_0000885	7287.39	7347.16	1164.98	1151.76	7207.4	7681.24	1635.96	1468.86	-2.65922	1.02836e-05	0.42034	0.0110335	0.0241151	0.667882	ESYT1	Homo sapiens extended synaptotagmin-like protein 1 (ESYT1)	1	23344	"NM_001184796,NM_015292"	"NP_001171725.1,NP_056107.1"	ENSG00000139641	"ENST00000551790,ENST00000394048,ENST00000267113,ENST00000550986,ENST00000550179,ENST00000547667,ENST00000550878,ENST00000551112,ENST00000548142,ENST00000550515"	"ENSP00000447756,ENSP00000377612,ENSP00000267113"
PH_hs_0000888	265.244	306.725	563.261	608.683	312.531	255.104	535.341	548.096	1.03762	0.00236463	-0.112304	0.161232	-0.0145887	0.931468	A1CF	Homo sapiens APOBEC1 complementation factor (A1CF)	1	29974	"NM_001198820,NM_001198819,NM_001198818,NM_138933,NM_138932,NM_014576"	"NP_001185749.1,NP_001185748.1,NP_001185747.1,NP_620311.1,NP_620310.1,NP_055391.2"	ENSG00000148584	"ENST00000374001,ENST00000373993,ENST00000373997,ENST00000373995,ENST00000493415,ENST00000473480,ENST00000414883,ENST00000395489,ENST00000282641,ENST00000395495"	"ENSP00000363113,ENSP00000363105,ENSP00000363109,ENSP00000363107,ENSP00000397953,ENSP00000378868,ENSP00000282641,ENSP00000378873"
PH_hs_0000889	3243.83	3038	2070.67	2177.16	4742.8	4979.55	2499.41	2396.56	-0.564136	0.00328032	0.205002	0.0317641	0.630468	0.00235321	C11orf54	Homo sapiens chromosome 11 open reading frame 54 (C11orf54)	1	28970	NM_014039	NP_054758.2	ENSG00000182919	"ENST00000528288,ENST00000531516,ENST00000331239,ENST00000533585,ENST00000528099,ENST00000354421,ENST00000530620,ENST00000527003,ENST00000531650,ENST00000530279,ENST00000527363,ENST00000526335,ENST00000533154,ENST00000617482,ENST00000540113"	"ENSP00000433721,ENSP00000331209,ENSP00000435204,ENSP00000435113,ENSP00000346403,ENSP00000434382,ENSP00000434291,ENSP00000434627,ENSP00000434065,ENSP00000435729,ENSP00000435231,ENSP00000433723,ENSP00000477694,ENSP00000442094"
PH_hs_0000890	100.969	91.7012	99.2531	75.326	56.6577	78.339	74.8326	102.087	-0.15426	0.450275	0.015564	0.954011	-0.530388	0.0898794	PDK4	"Homo sapiens pyruvate dehydrogenase kinase, isozyme 4 (PDK4)"	1	5166	NM_002612	NP_002603.1	ENSG00000004799	"ENST00000005178,ENST00000473796,ENST00000468445,ENST00000498190,ENST00000473301"	ENSP00000005178
PH_hs_0000891	575.362	550.207	404.456	417.938	774.017	767.321	431.726	425.195	-0.452587	0.00360682	0.0594859	0.258408	0.453875	0.00232115	OIT3	Homo sapiens oncoprotein induced transcript 3 (OIT3)	1	170392	NM_152635	NP_689848.1	ENSG00000138315	"ENST00000334011,ENST00000622652"	"ENSP00000333900,ENSP00000479787"
PH_hs_0000893	436.73	241.901	440.435	394.854	261.356	482.086	429.424	341.94	0.359544	0.389665	-0.122051	0.486121	0.127074	0.823345	LINC01554	Homo sapiens long intergenic non-protein coding RNA 1554 (LINC01554)	1	202299	NR_026936	-	NA	NA	NA
PH_hs_0000894	8019.01	8700.55	7158.63	6100.19	9225.15	8205.51	6784.44	6391.81	-0.337997	0.0604307	-0.00504213	0.965565	0.0588174	0.573309	TRAF4	Homo sapiens TNF receptor-associated factor 4 (TRAF4)	1	9618	NM_004295	NP_004286.2	ENSG00000076604	"ENST00000262395,ENST00000478021,ENST00000461195,ENST00000498540,ENST00000422344,ENST00000586813,ENST00000444415,ENST00000394925,ENST00000262396,ENST00000475329,ENST00000584944,ENST00000473421,ENST00000454852,ENST00000578917,ENST00000469529,ENST00000580073,ENST00000618771"	"ENSP00000262395,ENSP00000464097,ENSP00000415789,ENSP00000466306,ENSP00000438154,ENSP00000262396,ENSP00000464583,ENSP00000465164,ENSP00000468107,ENSP00000396602,ENSP00000481248"
PH_hs_0000896	273.257	271.941	269.224	284.295	269.581	273.182	298.179	283.464	0.0213199	0.716469	0.0715739	0.30174	-0.00648655	0.858258	FAM110C	"Homo sapiens family with sequence similarity 110, member C (FAM110C)"	1	642273	NM_001077710	NP_001071178.2	ENSG00000184731	"ENST00000327669,ENST00000460464,ENST00000461026"	ENSP00000328347
PH_hs_0000897	1528.16	1515.44	564.502	572.234	1426.49	1532.63	804.738	729.473	-1.4209	6.72571e-05	0.430894	0.00858397	-0.041522	0.504407	PNMAL1	Homo sapiens paraneoplastic Ma antigen family-like 1 (PNMAL1)	1	55228	"NM_001103149,NM_018215"	"NP_001096619.1,NP_060685.2"	ENSG00000182013	"ENST00000438932,ENST00000313683,ENST00000602246"	"ENSP00000410273,ENSP00000318131,ENSP00000473064"
PH_hs_0000898	454.36	400.007	184.859	172.521	509.919	468.025	198.019	215.075	-1.25533	0.000997336	0.208642	0.0666077	0.196497	0.147141	CAMKK1	"Homo sapiens calcium/calmodulin-dependent protein kinase kinase 1, alpha (CAMKK1)"	1	84254	"NM_032294,NM_172206"	"NP_115670.1,NP_757343.1"	ENSG00000004660	"ENST00000381769,ENST00000348335,ENST00000158166,ENST00000573483"	"ENSP00000371188,ENSP00000323118,ENSP00000158166"
PH_hs_0000900	60.9019	50	78.1618	55.887	50	50.2173	50	65.4147	0.260281	0.347827	-0.208717	0.476371	-0.139151	0.349486	MAGEE1	Homo sapiens melanoma antigen family E1 (MAGEE1)	1	57692	NM_020932	NP_065983.1	ENSG00000198934	ENST00000361470	ENSP00000354912
PH_hs_0000903	1767.76	1851.42	1261.75	1165.12	1924.53	1688.31	1127.09	1171.52	-0.577318	0.00370634	-0.0774638	0.313985	-0.00523155	0.957727	CYTH2	Homo sapiens cytohesin 2 (CYTH2)	1	9266	"NM_017457,NM_004228"	"NP_059431.1,NP_004219.3"	ENSG00000105443	"ENST00000452733,ENST00000460595,ENST00000391881,ENST00000493260,ENST00000462117,ENST00000474049,ENST00000325139,ENST00000595765,ENST00000474209,ENST00000467412,ENST00000600597,ENST00000427476,ENST00000620214"	"ENSP00000408236,ENSP00000375753,ENSP00000314566,ENSP00000472602,ENSP00000486578,ENSP00000482082"
PH_hs_0000905	4944.27	5115.5	2342.37	2337.54	4867.99	5174.39	2395.79	2300.42	-1.10384	0.000179044	0.00471998	0.921542	-0.00295884	0.959413	B4GAT1	"Homo sapiens beta-1,4-glucuronyltransferase 1 (B4GAT1)"	1	11041	NM_006876	NP_006867.1	ENSG00000174684	ENST00000311181	ENSP00000309096
PH_hs_0000907	605.012	677.482	553.336	517.562	617.751	496.147	430.575	487.637	-0.258629	0.0621129	-0.223908	0.0922568	-0.209676	0.271189	NOTCH3	Homo sapiens notch 3 (NOTCH3)	1	4854	NM_000435	NP_000426.2	ENSG00000074181	"ENST00000263388,ENST00000595514,ENST00000597756,ENST00000601011,ENST00000600841,ENST00000595045"	"ENSP00000263388,ENSP00000470661,ENSP00000468879,ENSP00000473138"
PH_hs_0000908	234.793	272.732	380.884	346.257	209.268	235.017	347.684	360.772	0.52116	0.0196595	-0.0361648	0.645174	-0.190378	0.216105	RPP25	Homo sapiens ribonuclease P/MRP 25kDa subunit (RPP25)	1	54913	NM_017793	NP_060263.2	ENSG00000178718	ENST00000322177	ENSP00000317691
PH_hs_0000909	455.963	548.626	466.489	511.488	445.037	243.052	543.4	506.468	-0.0340975	0.809352	0.102971	0.278465	-0.604775	0.221587	RAPGEF3	Homo sapiens Rap guanine nucleotide exchange factor (GEF)	1	10411	"NM_001098532,NM_006105,NM_001098531"	"NP_001092002.1,NP_006096.2,NP_001092001.1"	ENSG00000079337	"ENST00000449771,ENST00000547856,ENST00000549151,ENST00000395360,ENST00000482843,ENST00000479866,ENST00000488250,ENST00000389212,ENST00000548919,ENST00000490387,ENST00000548434,ENST00000473777,ENST00000476259,ENST00000395358,ENST00000494764,ENST00000495465,ENST00000466322,ENST00000495953,ENST00000549347,ENST00000405493"	"ENSP00000395708,ENSP00000449905,ENSP00000448619,ENSP00000373864,ENSP00000448480,ENSP00000447691,ENSP00000378764,ENSP00000449818,ENSP00000446731,ENSP00000448804,ENSP00000384521"
PH_hs_0000910	6094.19	6313.94	6078.01	5034.69	8952.83	7197.15	5072.5	5704.95	-0.165237	0.266257	-0.0402956	0.787032	0.371896	0.0800839	KIAA1191	Homo sapiens KIAA1191 (KIAA1191)	1	57179	"NM_001079685,NM_001079684,NM_020444"	"NP_001073153.1,NP_001073152.1,NP_065177.2"	ENSG00000122203	"ENST00000298569,ENST00000393728,ENST00000393725,ENST00000510164,ENST00000533553,ENST00000506983,ENST00000503082,ENST00000504688,ENST00000506668,ENST00000508023,ENST00000506613,ENST00000614420,ENST00000620366"	"ENSP00000298569,ENSP00000377326,ENSP00000421061,ENSP00000433506,ENSP00000421746,ENSP00000423741,ENSP00000424906,ENSP00000479627,ENSP00000477518"
PH_hs_0000911	2051.43	1873.55	869.705	1018.12	2492.02	2218.6	1151.27	1045.64	-1.05895	0.00284558	0.221559	0.151042	0.262281	0.0760173	MIIP	Homo sapiens migration and invasion inhibitory protein (MIIP)	1	60672	NM_021933	NP_068752.2	ENSG00000116691	"ENST00000478749,ENST00000235332,ENST00000466860,ENST00000498685,ENST00000492256,ENST00000460823,ENST00000478299"	ENSP00000235332
PH_hs_0000912	581.773	566.018	292.797	334.107	527.282	767.321	297.028	397.444	-0.875547	0.00241583	0.135569	0.532705	0.14855	0.569175	SOX18	Homo sapiens SRY (sex determining region Y)	1	54345	NM_018419	NP_060889.1	ENSG00000203883	ENST00000340356	ENSP00000341815
PH_hs_0000913	11611.4	11560.7	10339.7	9294.25	9013.14	9623.65	8678.28	8953.88	-0.241083	0.0510686	-0.153269	0.135603	-0.315006	0.0104697	TBC1D7	"Homo sapiens TBC1 domain family, member 7 (TBC1D7)"	1	51256	"NM_001258457,NM_001143965,NM_001143964,NM_001143966,NM_016495"	"NP_001245386.1,NP_001137437.1,NP_001137436.1,NP_001137438.1,NP_057579.1"	ENSG00000145979	"ENST00000606214,ENST00000421203,ENST00000356436,ENST00000379300,ENST00000607658,ENST00000452989,ENST00000450347,ENST00000422136,ENST00000446018,ENST00000607532,ENST00000420456,ENST00000607208,ENST00000428109,ENST00000416436,ENST00000379291,ENST00000606370,ENST00000606541,ENST00000607230,ENST00000606530,ENST00000343141,ENST00000379307"	"ENSP00000475727,ENSP00000401438,ENSP00000348813,ENSP00000368602,ENSP00000475191,ENSP00000414292,ENSP00000404680,ENSP00000394425,ENSP00000417005,ENSP00000412102,ENSP00000414101,ENSP00000401339,ENSP00000368593,ENSP00000475355,ENSP00000475795,ENSP00000476109,ENSP00000475469,ENSP00000343100,ENSP00000368609"
PH_hs_0000914	5699.13	6294.97	4953.97	4067.6	5242.66	4825.88	3765.81	4202.4	-0.416089	0.0569275	-0.174296	0.297704	-0.251924	0.0645483	PARP6	Homo sapiens poly (ADP-ribose)	1	56965	NM_020214	NP_064599.2	ENSG00000137817	"ENST00000569173,ENST00000569795,ENST00000413097,ENST00000569972,ENST00000564610,ENST00000567974,ENST00000544520,ENST00000565443,ENST00000566991,ENST00000567440,ENST00000567263,ENST00000566831,ENST00000419739,ENST00000567042,ENST00000569890,ENST00000568213,ENST00000565999,ENST00000568360,ENST00000566844,ENST00000567633,ENST00000287196,ENST00000616176,ENST00000260376"	"ENSP00000456749,ENSP00000456348,ENSP00000456468,ENSP00000455815,ENSP00000456370,ENSP00000454298,ENSP00000457752,ENSP00000403265,ENSP00000455637,ENSP00000455847,ENSP00000457134,ENSP00000457862,ENSP00000457187,ENSP00000287196,ENSP00000484561,ENSP00000260376"
PH_hs_0000915	718.001	671.158	615.369	643.916	535.506	506.191	770.2	739.384	-0.141157	0.115838	0.261617	0.0151402	-0.415027	0.00847235	DLC1	Homo sapiens DLC1 Rho GTPase activating protein (DLC1)	1	10395	"NM_001164271,NM_006094,NM_182643"	"NP_001157743.1,NP_006085.2,NP_872584.2"	ENSG00000164741	"ENST00000276297,ENST00000358919,ENST00000510318,ENST00000512044,ENST00000520226,ENST00000521730,ENST00000513883,ENST00000510250,ENST00000509922,ENST00000503161,ENST00000515225,ENST00000506171,ENST00000316609,ENST00000511869,ENST00000517868,ENST00000631382,ENST00000517333,ENST00000529018"	"ENSP00000276297,ENSP00000351797,ENSP00000422595,ENSP00000428028,ENSP00000429537,ENSP00000321034,ENSP00000425878,ENSP00000473289,ENSP00000488100"
PH_hs_0000917	66.5112	61.6611	86.8464	52.2422	50	50.2173	51.8072	63.4324	0.0728613	0.827742	-0.232655	0.526889	-0.353923	0.00981931	CTRC	Homo sapiens chymotrypsin C (caldecrin)	1	11330	NM_007272	NP_009203.2	ENSG00000162438	"ENST00000375949,ENST00000476813,ENST00000483406,ENST00000375943"	"ENSP00000365116,ENSP00000365110"
PH_hs_0000918	9564	9176.44	5208.3	5842.62	10630.6	9606.57	5915.23	5055.76	-0.764059	0.00288332	-0.012534	0.923986	0.109314	0.241636	NOA1	Homo sapiens nitric oxide associated 1 (NOA1)	1	84273	NM_032313	NP_115689.1	ENSG00000084092	ENST00000264230	ENSP00000264230
PH_hs_0000920	338.967	333.603	419.344	410.648	324.411	295.278	355.743	363.745	0.303381	0.00693794	-0.206138	0.0155854	-0.11969	0.175253	FBLIM1	Homo sapiens filamin binding LIM protein 1 (FBLIM1)	1	54751	"NM_001024216,NM_017556"	"NP_001019387.1,NP_060026.2"	ENSG00000162458	"ENST00000496928,ENST00000508310,ENST00000510393,ENST00000430076,ENST00000375771,ENST00000510929,ENST00000502638,ENST00000375766,ENST00000483633,ENST00000502739,ENST00000431771,ENST00000441801,ENST00000332305,ENST00000514156,ENST00000509138"	"ENSP00000422862,ENSP00000423471,ENSP00000421885,ENSP00000387595,ENSP00000364926,ENSP00000421764,ENSP00000422075,ENSP00000364921,ENSP00000427052,ENSP00000424920,ENSP00000402401,ENSP00000416387,ENSP00000364920"
PH_hs_0000922	2134.77	1429.27	1713.36	1711.84	1590.07	1568.79	1723.45	1632.39	-0.0284937	0.913439	-0.0300431	0.583048	-0.145311	0.599525	WDR6	Homo sapiens WD repeat domain 6 (WDR6)	1	11180	NM_018031	NP_060501.3	ENSG00000178252	"ENST00000395474,ENST00000429900,ENST00000488572,ENST00000462064,ENST00000489684,ENST00000473238,ENST00000438660,ENST00000608424,ENST00000415265,ENST00000452875,ENST00000420783,ENST00000471162,ENST00000472878,ENST00000448293,ENST00000419837,ENST00000461687,ENST00000489427,ENST00000491365,ENST00000498023,ENST00000492780,ENST00000610967,ENST00000615452,ENST00000627177"	"ENSP00000378857,ENSP00000477418,ENSP00000387692,ENSP00000477389,ENSP00000412195,ENSP00000414157,ENSP00000395993,ENSP00000413432,ENSP00000390740,ENSP00000477087,ENSP00000477463,ENSP00000484799,ENSP00000482289,ENSP00000487056"
PH_hs_0000923	5938.73	6393.79	4035.88	3153.97	8141.34	6121.49	3407.76	3682.05	-0.788387	0.0158056	-0.0103589	0.951645	0.196162	0.36524	ELP2	Homo sapiens elongator acetyltransferase complex subunit 2 (ELP2)	1	55250	"NM_001242879,NM_001242878,NM_001242877,NM_001242876,NM_018255,NM_001242875,NR_040110"	"NP_001229808.1,NP_001229807.1,NP_001229806.1,NP_001229805.1,NP_060725.1,NP_001229804.1,-"	ENSG00000134759	"ENST00000543127,ENST00000358232,ENST00000544267,ENST00000351393,ENST00000541190,ENST00000545632,ENST00000442325,ENST00000423854,ENST00000539560,ENST00000535488,ENST00000540135,ENST00000542430,ENST00000350494,ENST00000542824,ENST00000540799,ENST00000543439,ENST00000540730,ENST00000540323,ENST00000536373,ENST00000535093,ENST00000542050,ENST00000543861,ENST00000540766,ENST00000541294,ENST0000054530…	"ENSP00000440426,ENSP00000350967,ENSP00000440516,ENSP00000257191,ENSP00000438533,ENSP00000414851,ENSP00000391202,ENSP00000443555,ENSP00000440774,ENSP00000316051,ENSP00000443800,ENSP00000468091,ENSP00000440651"
PH_hs_0000925	1363.08	1407.93	1066.97	930.64	1010.7	1138.93	1063.77	1038.71	-0.475315	0.0149297	0.0770813	0.455144	-0.368707	0.0235094	GLYR1	Homo sapiens glyoxylate reductase 1 homolog (Arabidopsis)	1	84656	NM_032569	NP_115958.2	ENSG00000140632	"ENST00000589389,ENST00000588732,ENST00000436648,ENST00000321919,ENST00000587936,ENST00000591451,ENST00000591846,ENST00000588297,ENST00000586095,ENST00000587297,ENST00000586901,ENST00000587875,ENST00000591159"	"ENSP00000466570,ENSP00000466127,ENSP00000390276,ENSP00000322716,ENSP00000465490,ENSP00000468328,ENSP00000467751,ENSP00000467541"
PH_hs_0000926	2369.56	1769.2	4685.98	5453.84	3194.76	2488.77	6028.05	6131.14	1.30395	0.00745094	0.266111	0.0727249	0.461711	0.151803	ATG4A	"Homo sapiens autophagy related 4A, cysteine peptidase (ATG4A)"	1	115201	"NM_178270,NM_052936"	"NP_840054.1,NP_443168.2"	ENSG00000101844	"ENST00000372232,ENST00000345734,ENST00000457035,ENST00000372246,ENST00000343524,ENST00000394892,ENST00000474825,ENST00000489247"	"ENSP00000361306,ENSP00000298131,ENSP00000416218,ENSP00000361320,ENSP00000341833,ENSP00000378354"
PH_hs_0000927	2718.15	2997.68	1729.48	1706.98	2465.52	2337.11	2150.57	2124.99	-0.732339	0.00211784	0.315191	0.00389952	-0.249924	0.0493182	DDX42	Homo sapiens DEAD (Asp-Glu-Ala-Asp)	1	11325	"NM_203499,NM_007372"	"NP_987095.1,NP_031398.2"	ENSG00000198231	"ENST00000581135,ENST00000578681,ENST00000583590,ENST00000359353,ENST00000580108,ENST00000578137,ENST00000584261,ENST00000577940,ENST00000579511,ENST00000577978,ENST00000584010,ENST00000581477,ENST00000578593,ENST00000584951,ENST00000579539,ENST00000582985,ENST00000581767,ENST00000389924,ENST00000457800"	"ENSP00000464232,ENSP00000464050,ENSP00000463561,ENSP00000352308,ENSP00000463038,ENSP00000462174,ENSP00000461957,ENSP00000374574,ENSP00000390121"
PH_hs_0000928	869.454	916.221	931.738	996.247	893.729	591.56	1096.01	917.788	0.110311	0.193025	0.0579605	0.657471	-0.295722	0.33559	TMEM47	Homo sapiens transmembrane protein 47 (TMEM47)	1	83604	NM_031442	NP_113630.1	ENSG00000147027	ENST00000275954	ENSP00000275954
PH_hs_0000929	1488.89	1625.32	2858.49	3017.9	1371.66	1503.51	3484.9	3149.82	0.916916	0.00119466	0.173793	0.110702	-0.115353	0.267456	CHST2	Homo sapiens carbohydrate (N-acetylglucosamine-6-O)	1	9435	NM_004267	NP_004258.2	ENSG00000175040	ENST00000309575	ENSP00000307911
PH_hs_0000930	581.773	573.923	401.975	397.284	622.321	599.595	429.424	418.257	-0.532019	0.00124736	0.0847591	0.129356	0.0801661	0.145655	STXBP3	Homo sapiens syntaxin binding protein 3 (STXBP3)	1	6814	NM_007269	NP_009200.2	ENSG00000116266	"ENST00000483586,ENST00000469338,ENST00000370008,ENST00000486601,ENST00000485167,ENST00000495245,ENST00000472099"	ENSP00000359025
PH_hs_0000933	57.6965	50	50.8672	50	50	50	50	69.3792	-0.0908741	0.411073	0.223884	0.339886	-0.103278	0.352133	ADAM12	Homo sapiens ADAM metallopeptidase domain 12 (ADAM12)	1	8038	NM_003474	NP_003465.3	ENSG00000148848	"ENST00000368679,ENST00000368676,ENST00000467145,ENST00000482291,ENST00000485388,ENST00000448723,ENST00000494661"	"ENSP00000357668,ENSP00000357665,ENSP00000391268"
PH_hs_0000935	160.268	130.437	147.639	145.792	127.023	135.587	162.329	214.084	0.0210732	0.880902	0.345557	0.132531	-0.139768	0.382434	CYR61	"Homo sapiens cysteine-rich, angiogenic inducer, 61 (CYR61)"	1	3491	NM_001554	NP_001545.2	ENSG00000142871	"ENST00000451137,ENST00000480413,ENST00000617517"	"ENSP00000398736,ENSP00000479537"
PH_hs_0000936	180.302	184.983	274.187	218.688	148.955	170.739	200.321	219.04	0.423113	0.0584138	-0.225263	0.2272	-0.195571	0.125358	NAGS	Homo sapiens N-acetylglutamate synthase (NAGS)	1	162417	NM_153006	NP_694551.1	ENSG00000161653	"ENST00000293404,ENST00000589767,ENST00000592915"	"ENSP00000293404,ENSP00000465408"
PH_hs_0000937	5539.66	5831.72	4992.43	4905.91	6103.49	5968.83	5382.19	5205.42	-0.199729	0.0335322	0.0969731	0.110901	0.0866815	0.167269	KIF11	Homo sapiens kinesin family member 11 (KIF11)	1	3832	NM_004523	NP_004514.2	ENSG00000138160	ENST00000260731	ENSP00000260731
PH_hs_0000938	60.9019	55.3369	63.2738	50	50	54.2347	50	57.4856	-0.0455959	0.789571	-0.0692039	0.705011	-0.156792	0.16134	ACVRL1	Homo sapiens activin A receptor type II-like 1 (ACVRL1)	1	94	"NM_001077401,NM_000020"	"NP_001070869.1,NP_000011.2"	ENSG00000139567	"ENST00000551576,ENST00000388922,ENST00000547400,ENST00000550683,ENST00000419526,ENST00000552678,ENST00000547632,ENST00000550084"	"ENSP00000455848,ENSP00000373574,ENSP00000446724,ENSP00000447884,ENSP00000392492,ENSP00000457394"
PH_hs_0000939	1905.59	1806.36	791.543	858.959	1802.99	1781.71	856.545	891.027	-1.16996	0.000525265	0.0833706	0.291364	-0.0498302	0.365016	GPR68	Homo sapiens G protein-coupled receptor 68 (GPR68)	1	8111	"NM_001177676,NM_003485"	"NP_001171147.1,NP_003476.3"	ENSG00000119714	"ENST00000531499,ENST00000529102,ENST00000529300,ENST00000535815"	"ENSP00000434045,ENSP00000432740,ENSP00000440797"
PH_hs_0000940	112.989	115.417	50	50	72.1928	101.439	50	73.3437	-1.19152	0.000119578	0.276373	0.315582	-0.416249	0.147889	VSIG4	Homo sapiens V-set and immunoglobulin domain containing 4 (VSIG4)	1	11326	"NM_001257403,NM_001184831,NM_001184830,NM_001100431,NM_007268"	"NP_001244332.1,NP_001171760.1,NP_001171759.1,NP_001093901.1,NP_009199.1"	ENSG00000155659	"ENST00000427538,ENST00000374737,ENST00000412866,ENST00000455586"	"ENSP00000393108,ENSP00000363869,ENSP00000394143,ENSP00000411581"
PH_hs_0000941	194.726	196.841	184.859	193.175	163.576	77.3347	165.783	188.315	-0.0510732	0.384439	-0.0969434	0.351053	-0.799663	0.18484	MAN1C1	"Homo sapiens mannosidase, alpha, class 1C, member 1 (MAN1C1)"	1	57134	NM_020379	NP_065112.1	ENSG00000117643	"ENST00000374332,ENST00000263979,ENST00000473891,ENST00000374329,ENST00000496532,ENST00000475314,ENST00000487493,ENST00000611903"	"ENSP00000363452,ENSP00000263979,ENSP00000363449,ENSP00000482317"
PH_hs_0000942	718.802	786.575	540.929	490.834	652.477	643.786	544.551	596.661	-0.545252	0.00900105	0.145652	0.193844	-0.214335	0.0486923	BCORL1	Homo sapiens BCL6 corepressor-like 1 (BCORL1)	1	63035	NM_021946	NP_068765.3	ENSG00000085185	"ENST00000607874,ENST00000488135,ENST00000218147,ENST00000456822,ENST00000441294,ENST00000540052"	"ENSP00000484149,ENSP00000476643,ENSP00000218147,ENSP00000399483,ENSP00000416520,ENSP00000437775"
PH_hs_0000943	74.5246	66.4043	112.9	75.326	50	61.2651	63.3199	93.1663	0.390566	0.220393	-0.263829	0.486319	-0.346	0.104157	PCOLCE2	Homo sapiens procollagen C-endopeptidase enhancer 2 (PCOLCE2)	1	26577	NM_013363	NP_037495.1	ENSG00000163710	"ENST00000470310,ENST00000295992,ENST00000470795,ENST00000485766,ENST00000480473,ENST00000483986,ENST00000495732,ENST00000461818,ENST00000493733,ENST00000483454"	"ENSP00000419643,ENSP00000295992,ENSP00000419842,ENSP00000418782"
PH_hs_0000946	548.918	437.162	306.444	323.173	662.529	631.734	322.356	310.224	-0.638415	0.0219656	0.00701812	0.904081	0.401272	0.0752941	TESK2	Homo sapiens testis-specific kinase 2 (TESK2)	1	10420	NM_007170	NP_009101.2	ENSG00000070759	"ENST00000372084,ENST00000372086,ENST00000486676,ENST00000493974"	"ENSP00000361156,ENSP00000361158"
PH_hs_0000947	590.588	656.138	456.564	434.947	599.475	660.86	412.155	420.24	-0.482247	0.00958246	-0.0986287	0.133765	0.0159465	0.875497	DOCK6	Homo sapiens dedicator of cytokinesis 6 (DOCK6)	1	57572	NM_020812	NP_065863.2	ENSG00000130158	"ENST00000586702,ENST00000294618,ENST00000587734,ENST00000587656,ENST00000588666,ENST00000592463,ENST00000588429,ENST00000592403,ENST00000592550,ENST00000590680,ENST00000590452,ENST00000585904,ENST00000591750,ENST00000585609,ENST00000586482,ENST00000587572"	"ENSP00000294618,ENSP00000468291,ENSP00000468638,ENSP00000467231,ENSP00000467191,ENSP00000465767"
PH_hs_0000948	120.201	90.1201	169.971	144.577	142.558	193.839	150.816	156.599	0.590879	0.060419	-0.028631	0.802851	0.675518	0.0849941	C1QB	"Homo sapiens complement component 1, q subcomponent, B chain (C1QB)"	1	713	NM_000491	NP_000482.3	ENSG00000173369	"ENST00000510260,ENST00000509305,ENST00000432749,ENST00000314933"	"ENSP00000426317,ENSP00000423689,ENSP00000404606,ENSP00000313967"
PH_hs_0000949	264.442	199.213	208.431	193.175	303.393	290.256	185.355	196.244	-0.193893	0.357659	-0.0732714	0.356306	0.370624	0.134118	C16orf58	Homo sapiens chromosome 16 open reading frame 58 (C16orf58)	1	64755	NM_022744	NP_073581.2	ENSG00000140688	"ENST00000570164,ENST00000327237,ENST00000568491,ENST00000567994,ENST00000567673,ENST00000541442,ENST00000565128,ENST00000567578,ENST00000564807,ENST00000566148,ENST00000430477"	"ENSP00000456775,ENSP00000317579,ENSP00000456050,ENSP00000456602,ENSP00000457087,ENSP00000459952,ENSP00000398074"
PH_hs_0000950	900.706	888.553	512.394	574.664	880.022	1327.75	621.686	727.49	-0.721271	0.0030253	0.309571	0.0837596	0.272966	0.363767	EXTL3	Homo sapiens exostosin-like glycosyltransferase 3 (EXTL3)	1	2137	"NM_001440,NR_073469,NR_073468"	"NP_001431.1,-,-"	ENSG00000012232	"ENST00000522725,ENST00000523149,ENST00000519288,ENST00000520940,ENST00000454906,ENST00000220562,ENST00000519886,ENST00000518223,ENST00000521532,ENST00000522698,ENST00000521473,ENST00000517738,ENST00000523271,ENST00000520679"	"ENSP00000428691,ENSP00000220562,ENSP00000431013,ENSP00000428352,ENSP00000429627,ENSP00000430652"
PH_hs_0000951	234.793	218.186	368.477	358.406	226.631	273.182	377.617	388.523	0.683113	0.00173305	0.0758778	0.18223	0.136632	0.363432	HDAC5	Homo sapiens histone deacetylase 5 (HDAC5)	1	10014	"NM_001015053,NM_005474"	"NP_001015053.1,NP_005465.2"	ENSG00000108840	"ENST00000225983,ENST00000336057,ENST00000586802,ENST00000586339,ENST00000592385,ENST00000593013,ENST00000588419,ENST00000588261,ENST00000587776,ENST00000588703,ENST00000591714,ENST00000587135"	"ENSP00000225983,ENSP00000337290,ENSP00000468004,ENSP00000465227,ENSP00000465229,ENSP00000468485,ENSP00000465393"
PH_hs_0000952	58.4978	50	65.7551	50	63.0545	136.591	97.858	78.2994	0.0843603	0.689597	0.610329	0.0642797	0.77904	0.210057	KRT23	"Homo sapiens keratin 23, type I (KRT23)"	1	25984	NM_015515	NP_056330.3	ENSG00000108244	"ENST00000209718,ENST00000436344,ENST00000462312,ENST00000582754,ENST00000494691,ENST00000584517,ENST00000485751,ENST00000582283,ENST00000585006"	"ENSP00000209718,ENSP00000414056,ENSP00000462335,ENSP00000464548,ENSP00000464051,ENSP00000467393"
PH_hs_0000953	911.124	1046.66	1499.96	1654.74	1018.01	944.086	1409.16	1339.02	0.690011	0.00819726	-0.197763	0.0789009	0.00561606	0.959491	VGLL1	Homo sapiens vestigial-like family member 1 (VGLL1)	1	51442	NM_016267	NP_057351.1	ENSG00000102243	"ENST00000370634,ENST00000440515,ENST00000456412,ENST00000470358"	"ENSP00000359668,ENSP00000398360,ENSP00000388868"
PH_hs_0000954	8970.2	9212.81	7518.42	7458.49	7624.11	7833.9	8324.84	7546.47	-0.279735	0.00889155	0.0819562	0.320839	-0.234241	0.0115499	NGDN	"Homo sapiens neuroguidin, EIF4E binding protein (NGDN)"	1	25983	"NM_001042635,NM_015514"	"NP_001036100.1,NP_056329.1"	ENSG00000129460	"ENST00000408901,ENST00000556378,ENST00000557097,ENST00000553336,ENST00000397154,ENST00000553439,ENST00000555128,ENST00000556953,ENST00000556483,ENST00000556022,ENST00000556580,ENST00000556103,ENST00000556699"	"ENSP00000386134,ENSP00000380340,ENSP00000451779,ENSP00000450659,ENSP00000451942"
PH_hs_0000956	10646.6	12225.5	12796.2	10585.7	10292.5	10882.1	10602	11233.5	0.0287741	0.85565	-0.0928439	0.505387	-0.108369	0.347133	LBHD1	Homo sapiens LBH domain containing 1 (LBHD1)	1	79081	NM_024099	NP_077004.2	ENSG00000162194	"ENST00000354588,ENST00000431002,ENST00000532208,ENST00000415855,ENST00000527679,ENST00000524759,ENST00000526490,ENST00000528115,ENST00000528862,ENST00000377954"	"ENSP00000346600,ENSP00000416856,ENSP00000436848,ENSP00000410979,ENSP00000434489,ENSP00000437582"
PH_hs_0000957	718.802	880.648	785.34	821.296	786.811	740.203	716.09	708.659	0.0135299	0.923796	-0.172993	0.0330831	-0.0601109	0.683923	SLC39A13	Homo sapiens solute carrier family 39 (zinc transporter)	1	91252	"NM_152264,NM_001128225"	"NP_689477.2,NP_001121697.1"	ENSG00000165915	"ENST00000533076,ENST00000531974,ENST00000531419,ENST00000531865,ENST00000362021,ENST00000354884,ENST00000526614,ENST00000527091,ENST00000524928,ENST00000529740,ENST00000528979,ENST00000527829,ENST00000524886"	"ENSP00000434290,ENSP00000435845,ENSP00000432302,ENSP00000434684,ENSP00000354689,ENSP00000346956,ENSP00000432499,ENSP00000435076,ENSP00000437186"
PH_hs_0000958	5135.79	5447.53	6807.52	5370.01	4365.38	4721.43	5582.51	5871.46	0.192934	0.291072	-0.0787105	0.632184	-0.220427	0.0520447	PGRMC2	Homo sapiens progesterone receptor membrane component 2 (PGRMC2)	1	10424	NM_006320	NP_006311.2	ENSG00000164040	"ENST00000296425,ENST00000520121,ENST00000394276,ENST00000512483,ENST00000503872,ENST00000503588,ENST00000509070,ENST00000613358"	"ENSP00000296425,ENSP00000429301,ENSP00000475242,ENSP00000475350,ENSP00000475268,ENSP00000476010,ENSP00000475603,ENSP00000481886"
PH_hs_0000960	5333.72	5887.85	5468.84	4658.06	7266.8	7826.87	4842.24	5013.14	-0.150959	0.295711	-0.0347873	0.759921	0.428437	0.0159475	NUP54	Homo sapiens nucleoporin 54kDa (NUP54)	1	53371	NM_017426	NP_059122.2	ENSG00000138750	"ENST00000508604,ENST00000507257,ENST00000264883,ENST00000502850,ENST00000508465,ENST00000514987,ENST00000512151,ENST00000513248,ENST00000504173,ENST00000514313,ENST00000515460,ENST00000514307,ENST00000506098,ENST00000514901,ENST00000508583,ENST00000510569,ENST00000510884,ENST00000513352"	"ENSP00000425243,ENSP00000264883,ENSP00000426609,ENSP00000421304,ENSP00000424172,ENSP00000421932,ENSP00000424389"
PH_hs_0000961	5102.93	5564.52	8241.73	7344.28	7971.37	7068.59	7780.29	7561.34	0.545991	0.0107914	-0.0205515	0.812535	0.494332	0.016539	POLR3GL	Homo sapiens polymerase (RNA)	1	84265	NM_032305	NP_115681.1	ENSG00000121851	"ENST00000622508,ENST00000369313,ENST00000369314,ENST00000471706"	"ENSP00000358319,ENSP00000358320"
PH_hs_0000962	138.632	157.315	601.722	562.515	144.386	147.639	466.265	497.548	1.97804	0.000253968	-0.272502	0.026734	-0.0164571	0.858754	SLC13A4	Homo sapiens solute carrier family 13 (sodium/sulfate symporter)	1	26266	NM_012450	NP_036582.2	ENSG00000164707	"ENST00000491630,ENST00000354042,ENST00000471405,ENST00000480376,ENST00000478310,ENST00000378428,ENST00000422620"	"ENSP00000297282,ENSP00000476620,ENSP00000477467"
PH_hs_0000964	42943	41266.3	31217.6	37112.6	43100	39644.6	41730.1	39401.4	-0.30656	0.0740283	0.252534	0.114138	-0.0262882	0.714005	UBAC1	Homo sapiens UBA domain containing 1 (UBAC1)	1	10422	NM_016172	NP_057256.2	ENSG00000130560	"ENST00000371756,ENST00000489050,ENST00000465873,ENST00000471163,ENST00000478485,ENST00000486258"	ENSP00000360821
PH_hs_0000966	152.255	113.045	85.6058	97.1948	136.161	156.678	118.581	107.042	-0.524329	0.076146	0.30466	0.0606371	0.154865	0.504375	CASP7	"Homo sapiens caspase 7, apoptosis-related cysteine peptidase (CASP7)"	1	840	"NM_001267058,NM_001267057,NM_001267056,NM_033340,NM_001227,NM_033339,NM_033338"	"NP_001253987.1,NP_001253986.1,NP_001253985.1,NP_203126.1,NP_001218.1,NP_203125.1,NP_203124.1"	ENSG00000165806	"ENST00000429617,ENST00000369331,ENST00000345633,ENST00000369318,ENST00000369315,ENST00000468790,ENST00000487232,ENST00000452490,ENST00000369321,ENST00000621607,ENST00000614447,ENST00000621345"	"ENSP00000400094,ENSP00000358337,ENSP00000298701,ENSP00000358324,ENSP00000358321,ENSP00000398107,ENSP00000358327,ENSP00000478999,ENSP00000478285,ENSP00000480584"
PH_hs_0000967	3061.12	3343.14	2210.86	1617.08	2538.63	2598.24	1488.59	1706.73	-0.758632	0.0313195	-0.246408	0.316641	-0.316838	0.0185072	TMEM147	Homo sapiens transmembrane protein 147 (TMEM147)	1	10430	"NM_032635,NM_001242597"	"NP_116024.1,NP_001229526.1"	ENSG00000105677	"ENST00000222284,ENST00000593027,ENST00000392204,ENST00000477168,ENST00000595180,ENST00000596232,ENST00000595467,ENST00000599895,ENST00000392205"	"ENSP00000222284,ENSP00000466262,ENSP00000376040,ENSP00000376041"
PH_hs_0000969	58.4978	50	111.66	77.7558	50	55.2391	62.1686	82.2639	0.784838	0.0459732	-0.381771	0.257288	-0.0413473	0.749922	NA	NA	1	NA	NA	NA	ENSG00000126016	ENSG00000126016	"ENSP00000305557,ENSP00000361030,ENSP00000429013,ENSP00000361026,ENSP00000361027"
PH_hs_0000970	1256.5	1386.59	1495	1704.55	1362.53	1473.38	1531.19	1327.12	0.274295	0.0817854	-0.163291	0.269282	0.10223	0.311207	SYDE1	"Homo sapiens synapse defective 1, Rho GTPase, homolog 1 (C. elegans)"	1	85360	NM_033025	NP_149014.3	ENSG00000105137	"ENST00000342784,ENST00000597977,ENST00000600440,ENST00000600252,ENST00000602203"	"ENSP00000341489,ENSP00000473151,ENSP00000470733,ENSP00000469489,ENSP00000471553"
PH_hs_0000972	34740.5	33595	24766.1	23614.7	36184.1	38794.9	26008.4	25402.7	-0.498407	0.00288372	0.0879519	0.168102	0.133179	0.107271	TPX2	"Homo sapiens TPX2, microtubule-associated (TPX2)"	1	22974	NM_012112	NP_036244.2	ENSG00000088325	"ENST00000300403,ENST00000340513"	"ENSP00000300403,ENSP00000341145"
PH_hs_0000974	1290.16	1146.26	857.298	908.771	1478.58	1484.42	743.721	851.382	-0.462315	0.0140616	-0.149574	0.212644	0.284815	0.0405731	RGS14	Homo sapiens regulator of G-protein signaling 14 (RGS14)	1	10636	NM_006480	NP_006471.2	ENSG00000169220	"ENST00000408923,ENST00000504631,ENST00000514713,ENST00000511890,ENST00000503110,ENST00000512000,ENST00000512490,ENST00000425155,ENST00000502731,ENST00000514102,ENST00000509289,ENST00000503044,ENST00000506944"	"ENSP00000386229,ENSP00000422329"
PH_hs_0000975	1536.97	1647.46	1079.38	1139.61	2081.71	1899.22	1265.25	1048.62	-0.520797	0.00460923	0.054584	0.683623	0.321422	0.0284791	CRELD1	Homo sapiens cysteine-rich with EGF-like domains 1 (CRELD1)	1	78987	"NM_001077415,NM_001031717,NM_015513"	"NP_001070883.1,NP_001026887.1,NP_056328.2"	ENSG00000163703	"ENST00000397170,ENST00000383811,ENST00000452070,ENST00000326434,ENST00000414117,ENST00000465716,ENST00000491527,ENST00000489674,ENST00000467713,ENST00000435417,ENST00000482691"	"ENSP00000380355,ENSP00000373322,ENSP00000393643,ENSP00000321856,ENSP00000411021,ENSP00000406556"
PH_hs_0000977	781.307	812.662	539.688	546.721	837.071	881.816	610.173	573.865	-0.552807	0.00155369	0.1235	0.100142	0.108642	0.129346	DHX36	Homo sapiens DEAH (Asp-Glu-Ala-His)	1	170506	"NM_001114397,NM_020865"	"NP_001107869.1,NP_065916.2"	ENSG00000174953	"ENST00000496811,ENST00000308361,ENST00000495598,ENST00000329463,ENST00000477549,ENST00000479934,ENST00000481941,ENST00000460695,ENST00000469977,ENST00000481332,ENST00000460875,ENST00000462464,ENST00000491011"	"ENSP00000417078,ENSP00000309296,ENSP00000330113,ENSP00000418756,ENSP00000419862,ENSP00000419761"
PH_hs_0000978	567.349	692.502	578.149	676.719	519.971	166.722	658.527	592.697	-0.00302824	0.985752	-0.00173131	0.989217	-1.09009	0.225189	C10orf76	Homo sapiens chromosome 10 open reading frame 76 (C10orf76)	1	79591	NM_024541	NP_078817.2	ENSG00000120029	"ENST00000495001,ENST00000370033,ENST00000456149,ENST00000470043,ENST00000311122"	"ENSP00000359050,ENSP00000413473,ENSP00000312408"
PH_hs_0000979	3369.64	2835.62	2792.73	2807.72	4119.56	3990.27	3010.57	3091.34	-0.142592	0.288328	0.123598	0.0550983	0.391359	0.0435033	PLEKHA4	"Homo sapiens pleckstrin homology domain containing, family A (phosphoinositide binding specific)"	1	57664	"NM_020904,NM_001161354"	"NP_065955.2,NP_001154826.1"	ENSG00000105559	"ENST00000355496,ENST00000263265,ENST00000597129,ENST00000601146,ENST00000593696,ENST00000597406,ENST00000595867,ENST00000594195,ENST00000596713,ENST00000596982,ENST00000594100"	"ENSP00000347683,ENSP00000263265,ENSP00000471462,ENSP00000469211,ENSP00000472636,ENSP00000469096,ENSP00000471274"
PH_hs_0000980	2003.35	2110.71	1890.77	1652.31	1773.75	1805.81	1464.42	1607.61	-0.218341	0.106981	-0.204107	0.144567	-0.200345	0.0261876	TOM1	Homo sapiens target of myb1 (chicken)	1	10043	"NR_024195,NR_024194,NM_001135732,NM_001135730,NM_001135729,NM_005488"	"-,-,NP_001129204.1,NP_001129202.1,NP_001129201.1,NP_005479.1"	ENSG00000100284	"ENST00000608749,ENST00000608674,ENST00000456128,ENST00000449058,ENST00000404284,ENST00000465529,ENST00000487670,ENST00000439512,ENST00000424387,ENST00000395736,ENST00000449508,ENST00000443206,ENST00000497448,ENST00000491987,ENST00000492723,ENST00000411850,ENST00000447733,ENST00000425375,ENST00000382034"	"ENSP00000476698,ENSP00000477471,ENSP00000393714,ENSP00000394466,ENSP00000385906,ENSP00000394944,ENSP00000397492,ENSP00000379085,ENSP00000390429,ENSP00000389789,ENSP00000413697,ENSP00000398876,ENSP00000394924,ENSP00000371465"
PH_hs_0000982	66892.7	60526.7	51498.7	59494.2	64912.3	57987.9	59809.6	60820.8	-0.201069	0.171802	0.123829	0.278007	-0.0525877	0.628452	SEC11A	Homo sapiens SEC11 homolog A (S. cerevisiae)	1	23478	"NR_073518,NM_001271918,NM_014300,NM_001271922,NM_001271921,NM_001271920,NM_001271919"	"-,NP_001258847.1,NP_055115.1,NP_001258851.1,NP_001258850.1,NP_001258849.1,NP_001258848.1"	ENSG00000140612	"ENST00000559376,ENST00000558134,ENST00000560266,ENST00000268220,ENST00000558217,ENST00000558924,ENST00000455959,ENST00000560409,ENST00000558196,ENST00000559729"	"ENSP00000452697,ENSP00000452684,ENSP00000268220,ENSP00000453930,ENSP00000413121,ENSP00000453997,ENSP00000454193,ENSP00000452932"
PH_hs_0000983	4486.7	4626.96	5618.96	4897.4	3422.31	3772.33	4754.75	5142.98	0.203301	0.118735	-0.085174	0.459931	-0.342649	0.0189612	ARL2BP	Homo sapiens ADP-ribosylation factor-like 2 binding protein (ARL2BP)	1	23568	NM_012106	NP_036238.1	ENSG00000102931	"ENST00000219204,ENST00000565794,ENST00000562023,ENST00000563234"	"ENSP00000219204,ENSP00000457465,ENSP00000454237"
PH_hs_0000984	5070.08	5730.53	5616.48	4713.95	4456.77	4272.49	4837.64	5127.12	-0.0670376	0.650032	-0.0470753	0.710496	-0.304802	0.0414425	ZMYM3	"Homo sapiens zinc finger, MYM-type 3 (ZMYM3)"	1	9203	"NM_001171162,NM_005096,NM_201599"	"NP_001164633.1,NP_005087.1,NP_963893.1"	ENSG00000147130	"ENST00000314425,ENST00000373998,ENST00000489332,ENST00000373984,ENST00000373988,ENST00000470832,ENST00000373982,ENST00000373981,ENST00000373978"	"ENSP00000322845,ENSP00000363110,ENSP00000363096,ENSP00000363100,ENSP00000363094,ENSP00000363093,ENSP00000363090"
PH_hs_0000986	19179.3	18794	12982.3	12163.9	14375.5	15025	13502.1	12596.3	-0.595333	0.00210296	0.0535135	0.485247	-0.36942	0.00442004	ABCF1	"Homo sapiens ATP-binding cassette, sub-family F (GCN20)"	1	23	"NM_001090,NM_001025091"	"NP_001081.1,NP_001020262.1"	ENSG00000236342	"ENST00000412443,ENST00000457078,ENST00000418552,ENST00000421608,ENST00000472245,ENST00000486105,ENST00000460512"	"ENSP00000404726,ENSP00000412553,ENSP00000401969,ENSP00000395308"
PH_hs_0000987	899.905	909.897	993.771	961.014	978.716	1026.44	915.26	871.204	0.110997	0.101358	-0.130139	0.084762	0.147497	0.047789	PEAK1	Homo sapiens pseudopodium-enriched atypical kinase 1 (PEAK1)	1	79834	NM_024776	NP_079052.2	ENSG00000173517	"ENST00000560626,ENST00000560854,ENST00000558305,ENST00000559791,ENST00000564328,ENST00000565820,ENST00000567808,ENST00000567337,ENST00000569819,ENST00000569159,ENST00000569692,ENST00000312493"	"ENSP00000452796,ENSP00000453924,ENSP00000457880,ENSP00000457602,ENSP00000309230"
PH_hs_0000988	924.747	1098.83	761.767	829.801	996.078	1018.41	894.537	915.805	-0.342422	0.0675355	0.187034	0.0623561	-0.00122836	0.991881	UBQLN1	Homo sapiens ubiquilin 1 (UBQLN1)	1	29979	"NM_053067,NM_013438"	"NP_444295.1,NP_038466.2"	ENSG00000135018	"ENST00000376395,ENST00000533705,ENST00000257468,ENST00000526134,ENST00000527373,ENST00000529923"	"ENSP00000365576,ENSP00000257468,ENSP00000436912,ENSP00000434194"
PH_hs_0000989	5546.08	5377.96	4083.02	5034.69	5471.12	4988.59	4940.1	4806	-0.268493	0.136099	0.103918	0.483894	-0.064029	0.41626	UCK1	Homo sapiens uridine-cytidine kinase 1 (UCK1)	1	83549	"NM_001261451,NM_001261450,NM_031432,NM_001135954"	"NP_001248380.1,NP_001248379.1,NP_113620.1,NP_001129426.1"	ENSG00000130717	"ENST00000372210,ENST00000372211,ENST00000491309,ENST00000372208,ENST00000372215,ENST00000484876,ENST00000494584,ENST00000459858,ENST00000482398"	"ENSP00000361284,ENSP00000361285,ENSP00000432363,ENSP00000361282,ENSP00000361289"
PH_hs_0000990	6640.71	5611.16	7209.49	8282.21	5586.26	6486.07	5230.22	5840.74	0.340139	0.0881654	-0.483446	0.0228234	-0.0202044	0.89553	SLC25A13	Homo sapiens solute carrier family 25 (aspartate/glutamate carrier)	1	10165	"NR_027662,NM_014251,NM_001160210"	"-,NP_055066.1,NP_001153682.1"	ENSG00000004864	"ENST00000265631,ENST00000494085,ENST00000490072,ENST00000484495,ENST00000492869,ENST00000472162,ENST00000487710,ENST00000416240"	"ENSP00000265631,ENSP00000473505,ENSP00000400101"
PH_hs_0000991	630.655	708.313	1290.29	1287.83	635.114	556.408	1061.47	1202.24	0.947629	0.00138391	-0.190423	0.104644	-0.169039	0.233896	ANGPTL4	Homo sapiens angiopoietin-like 4 (ANGPTL4)	1	51129	"NM_001039667,NM_139314"	"NP_001034756.1,NP_647475.1"	ENSG00000167772	"ENST00000601886,ENST00000599192,ENST00000597137,ENST00000601770,ENST00000301455,ENST00000595079,ENST00000598255,ENST00000594348,ENST00000393962,ENST00000593998,ENST00000594875"	"ENSP00000470307,ENSP00000473090,ENSP00000471345,ENSP00000301455,ENSP00000473025,ENSP00000377534,ENSP00000472551,ENSP00000472869"
PH_hs_0000992	11959.2	12327.5	11586.6	9073.14	11504.2	10787.7	7971.4	9313.66	-0.243938	0.207181	-0.2509	0.248532	-0.124224	0.110343	MRPS18A	Homo sapiens mitochondrial ribosomal protein S18A (MRPS18A)	1	55168	"NM_001193343,NM_018135"	"NP_001180272.1,NP_060605.1"	ENSG00000096080	"ENST00000372133,ENST00000372116,ENST00000427312"	"ENSP00000361206,ENSP00000361188,ENSP00000398679"
PH_hs_0000993	1653.97	1744.69	905.684	878.398	1852.34	2256.77	1105.22	1053.57	-0.929439	0.000497616	0.274798	0.0120592	0.267351	0.135313	PRCC	Homo sapiens papillary renal cell carcinoma (translocation-associated)	1	5546	NM_005973	NP_005964.3	ENSG00000143294	"ENST00000491853,ENST00000271526,ENST00000473387,ENST00000526188,ENST00000454659,ENST00000459707,ENST00000469071"	"ENSP00000271526,ENSP00000434762,ENSP00000403560"
PH_hs_0000994	66.5112	50	96.7717	51.0273	50	58.2521	50	79.2905	0.285164	0.543212	-0.158389	0.757466	-0.0956441	0.66667	C1QA	"Homo sapiens complement component 1, q subcomponent, A chain (C1QA)"	1	712	NM_015991	NP_057075.1	ENSG00000173372	"ENST00000374642,ENST00000438241,ENST00000402322"	"ENSP00000363773,ENSP00000416841,ENSP00000385564"
PH_hs_0000995	13783.9	11161.5	17165.8	16983.6	13903.1	11437.5	17626	16195.1	0.461087	0.0402034	-0.0152109	0.823635	0.0238346	0.902448	TNKS1BP1	"Homo sapiens tankyrase 1 binding protein 1, 182kDa (TNKS1BP1)"	1	85456	NM_033396	NP_203754.2	ENSG00000149115	"ENST00000528882,ENST00000532273,ENST00000358252,ENST00000532437,ENST00000427750,ENST00000530920,ENST00000527207"	"ENSP00000431616,ENSP00000350990,ENSP00000437271,ENSP00000433576"
PH_hs_0000996	1017.7	985.788	792.784	545.506	1227.28	1666.21	1162.78	714.606	-0.606999	0.0753193	0.471068	0.287821	0.513684	0.0789218	RRAS	Homo sapiens related RAS viral (r-ras)	1	6237	NM_006270	NP_006261.1	ENSG00000126458	"ENST00000246792,ENST00000601532"	ENSP00000246792
PH_hs_0000997	1155.53	1197.65	1384.58	1663.25	1060.05	969.194	1396.49	1274.59	0.367343	0.0537739	-0.185803	0.23936	-0.214889	0.0536187	PSMB10	"Homo sapiens proteasome (prosome, macropain)"	1	5699	NM_002801	NP_002792.1	ENSG00000205220	"ENST00000358514,ENST00000570985,ENST00000574576,ENST00000570304,ENST00000575556"	"ENSP00000351314,ENSP00000463811"
PH_hs_0000999	3371.24	4219.84	4092.95	3861.06	4939.27	4629.03	4011.03	3584.92	0.0758366	0.634328	-0.0681128	0.474642	0.342271	0.106529	ACOT13	Homo sapiens acyl-CoA thioesterase 13 (ACOT13)	1	55856	"NM_001160094,NM_018473"	"NP_001153566.1,NP_060943.1"	ENSG00000112304	"ENST00000230048,ENST00000476436,ENST00000537591"	"ENSP00000230048,ENSP00000445552"
PH_hs_0001000	70.5179	62.4517	60.7925	50	50	98.4259	50	50	-0.267455	0.158118	-0.140983	0.329926	0.0801181	0.861701	CD300A	Homo sapiens CD300a molecule (CD300A)	1	11314	"NM_001256841,NM_007261"	"NP_001243770.1,NP_009192.2"	ENSG00000167851	"ENST00000360141,ENST00000392625,ENST00000361933,ENST00000310828,ENST00000582319,ENST00000577511"	"ENSP00000353259,ENSP00000376401,ENSP00000354564,ENSP00000308188,ENSP00000463189"
PH_hs_0001001	6086.18	5309.97	3383.29	3989.85	6876.6	6276.16	4552.12	4333.23	-0.629741	0.0183954	0.273611	0.0863307	0.208668	0.147206	GNA13	Homo sapiens guanine nucleotide binding protein (G protein)	1	10672	NM_006572	NP_006563.2	ENSG00000120063	"ENST00000439174,ENST00000541118"	"ENSP00000400717,ENSP00000439647"
PH_hs_0001002	1665.18	1535.2	280.39	296.444	1791.11	1967.51	354.591	373.657	-2.47139	5.83329e-05	0.336337	0.0106238	0.231559	0.0720738	SLC35F2	"Homo sapiens solute carrier family 35, member F2 (SLC35F2)"	1	54733	NM_017515	NP_059985.2	ENSG00000110660	"ENST00000525815,ENST00000525071,ENST00000533664,ENST00000375682,ENST00000532513,ENST00000524991"	"ENSP00000436785,ENSP00000434307,ENSP00000434076,ENSP00000364834,ENSP00000433783,ENSP00000433461"
PH_hs_0001003	3307.93	3819.04	2492.49	2288.94	2964.48	2763.96	2879.33	2776.16	-0.573436	0.0131695	0.243277	0.0352128	-0.312312	0.0604548	ZDHHC7	"Homo sapiens zinc finger, DHHC-type containing 7 (ZDHHC7)"	1	55625	"NM_001145548,NM_017740"	"NP_001139020.1,NP_060210.2"	ENSG00000153786	"ENST00000313732,ENST00000344861,ENST00000564526,ENST00000564466,ENST00000569377,ENST00000566909,ENST00000569488,ENST00000569017"	"ENSP00000315604,ENSP00000341681,ENSP00000456782,ENSP00000454965,ENSP00000454390"
PH_hs_0001004	112.989	67.9854	110.419	82.6156	80.4173	105.456	92.1016	127.856	0.123998	0.745792	0.184172	0.532477	0.0713733	0.853106	ARMCX1	"Homo sapiens armadillo repeat containing, X-linked 1 (ARMCX1)"	1	51309	NM_016608	NP_057692.1	ENSG00000126947	"ENST00000372829,ENST00000616751"	"ENSP00000361917,ENSP00000477961"
PH_hs_0001005	693.961	730.447	1153.82	1246.52	668.012	648.808	1084.5	1000.05	0.752273	0.00174145	-0.203612	0.0753938	-0.112984	0.106416	TAC3	Homo sapiens tachykinin 3 (TAC3)	1	6866	"NR_033654,NM_001178054,NM_013251"	"-,NP_001171525.1,NP_037383.1"	ENSG00000166863	"ENST00000357616,ENST00000458521,ENST00000438756,ENST00000393867,ENST00000379411,ENST00000441881,ENST00000423597,ENST00000300108,ENST00000415231,ENST00000496757,ENST00000615887"	"ENSP00000350236,ENSP00000404056,ENSP00000408131,ENSP00000377445,ENSP00000368721,ENSP00000408208,ENSP00000416292,ENSP00000300108,ENSP00000402995,ENSP00000483110"
PH_hs_0001007	2315.07	2582.65	1236.94	1180.92	2441.76	2267.81	1477.08	1521.39	-1.01661	0.00118213	0.310725	0.00822253	-0.0553428	0.570704	PSMD3	"Homo sapiens proteasome (prosome, macropain)"	1	5709	NM_002809	NP_002800.2	ENSG00000108344	"ENST00000264639,ENST00000415039,ENST00000540504,ENST00000580980,ENST00000485835"	"ENSP00000264639,ENSP00000407410,ENSP00000444980"
PH_hs_0001010	11020	12077.7	4628.91	4229.19	18992.2	18796.3	4649.98	4190.5	-1.38264	0.00057068	-0.00335331	0.972471	0.711694	0.00215257	ATF5	Homo sapiens activating transcription factor 5 (ATF5)	1	22809	"NM_012068,NM_001193646"	"NP_036200.2,NP_001180575.1"	ENSG00000169136	"ENST00000595125,ENST00000423777,ENST00000600336,ENST00000597227,ENST00000596658"	"ENSP00000470633,ENSP00000396954,ENSP00000471162,ENSP00000470978,ENSP00000470464"
PH_hs_0001011	11124.2	11582.8	18454.9	14358.1	9361.31	9685.92	13578.1	15077.1	0.520089	0.0453329	-0.186114	0.342062	-0.253472	0.0135072	SS18L2	Homo sapiens synovial sarcoma translocation gene on chromosome 18-like 2 (SS18L2)	1	51188	NM_016305	NP_057389.1	ENSG00000008324	"ENST00000447630,ENST00000474941,ENST00000011691"	"ENSP00000401115,ENSP00000011691"
PH_hs_0001012	3696.58	3415.08	1447.85	1374.09	4468.65	4755.58	1565.73	1521.39	-1.33286	0.000338517	0.129913	0.0851193	0.375674	0.014521	NDFIP1	Homo sapiens Nedd4 family interacting protein 1 (NDFIP1)	1	80762	NM_030571	NP_085048.1	ENSG00000131507	"ENST00000253814,ENST00000509436,ENST00000505614,ENST00000503388"	ENSP00000253814
PH_hs_0001014	558.534	601.591	462.767	495.694	765.792	735.182	512.315	508.45	-0.275347	0.0335429	0.0917017	0.195424	0.372312	0.0105431	C17orf75	Homo sapiens chromosome 17 open reading frame 75 (C17orf75)	1	64149	NM_022344	NP_071739.2	ENSG00000108666	"ENST00000583104,ENST00000577809,ENST00000582961,ENST00000580558,ENST00000583774,ENST00000581747,ENST00000578215,ENST00000583221,ENST00000583334,ENST00000582073,ENST00000580485,ENST00000580294,ENST00000225805"	"ENSP00000462873,ENSP00000464275,ENSP00000464416,ENSP00000464759,ENSP00000462127,ENSP00000464845,ENSP00000463184,ENSP00000468451,ENSP00000225805"
PH_hs_0001015	129.817	151.781	124.066	122.708	93.211	130.565	111.673	120.918	-0.186064	0.166246	-0.0865167	0.246675	-0.347567	0.231457	XAB2	Homo sapiens XPA binding protein 2 (XAB2)	1	56949	NM_020196	NP_064581.2	ENSG00000076924	"ENST00000358368,ENST00000595288,ENST00000600230,ENST00000596134"	ENSP00000351137
PH_hs_0001016	8256.21	9197.79	9072.97	7867.92	10907.5	9957.09	8654.1	8158	-0.0446045	0.721849	-0.00797879	0.940527	0.258104	0.0725487	FAM96B	"Homo sapiens family with sequence similarity 96, member B (FAM96B)"	1	51647	"NM_016062,NR_046109,NR_024525"	"NP_057146.1,-,-"	ENSG00000166595	"ENST00000422424,ENST00000568572,ENST00000562362,ENST00000567511,ENST00000563490,ENST00000569299"	"ENSP00000387471,ENSP00000462376,ENSP00000463700,ENSP00000455028"
PH_hs_0001017	330.152	362.852	282.871	289.155	276.892	165.717	325.81	334.011	-0.275263	0.0312446	0.20597	0.0163565	-0.692235	0.124856	LINC00261	Homo sapiens long intergenic non-protein coding RNA 261 (LINC00261)	1	140828	NR_001558	-	ENSG00000259974	"ENST00000420070,ENST00000564492,ENST00000609300"
PH_hs_0001018	189.116	142.295	182.377	181.025	239.424	309.339	194.565	163.537	0.147481	0.458437	-0.0266276	0.823296	0.7303	0.0579956	MON2	Homo sapiens MON2 homolog (S. cerevisiae)	1	23041	NM_015026	NP_055841.2	ENSG00000061987	"ENST00000393630,ENST00000546600,ENST00000549378,ENST00000547095,ENST00000552738,ENST00000393629,ENST00000552115,ENST00000549286,ENST00000551307,ENST00000547287,ENST00000549539,ENST00000546751,ENST00000551397"	"ENSP00000377250,ENSP00000447407,ENSP00000446626,ENSP00000449215,ENSP00000377249,ENSP00000446635,ENSP00000450136"
PH_hs_0001020	5046.04	4756.6	4523.46	5260.67	4717.21	4774.66	6388.4	6258	-0.00620549	0.956564	0.374242	0.0315412	-0.0458757	0.42016	FAM117A	"Homo sapiens family with sequence similarity 117, member A (FAM117A)"	1	81558	NM_030802	NP_110429.1	ENSG00000121104	"ENST00000240364,ENST00000513602,ENST00000503573,ENST00000511743,ENST00000503855,ENST00000514018,ENST00000505159,ENST00000506156,ENST00000515240,ENST00000509347,ENST00000503720,ENST00000514841"	"ENSP00000240364,ENSP00000465808,ENSP00000467070,ENSP00000427326,ENSP00000421412"
PH_hs_0001021	3433.74	4374.78	3101.66	2668	4538.1	3844.64	2923.08	3029.89	-0.430098	0.0905923	0.0489774	0.654163	0.107971	0.596513	DCXR	Homo sapiens dicarbonyl/L-xylulose reductase (DCXR)	1	51181	"NM_001195218,NM_016286"	"NP_001182147.1,NP_057370.1"	ENSG00000169738	"ENST00000577532,ENST00000306869,ENST00000579004,ENST00000579334,ENST00000580320,ENST00000577286,ENST00000579842,ENST00000580750,ENST00000578885,ENST00000582074,ENST00000581584,ENST00000578273,ENST00000582900,ENST00000579821,ENST00000585085,ENST00000577996,ENST00000577712,ENST00000579155,ENST00000582613,ENST00000584318,ENST00000585164"	"ENSP00000463354,ENSP00000303356,ENSP00000464332,ENSP00000464507,ENSP00000462272,ENSP00000464518,ENSP00000462725,ENSP00000462226"
PH_hs_0001022	2944.12	3071.99	2071.91	1948.76	1864.22	2146.29	2038.9	2246.89	-0.581749	0.00255848	0.0911052	0.324228	-0.588298	0.0103121	KIDINS220	"Homo sapiens kinase D-interacting substrate, 220kDa (KIDINS220)"	1	57498	NM_020738	NP_065789.1	ENSG00000134313	"ENST00000436566,ENST00000496383,ENST00000256707,ENST00000473731,ENST00000488729,ENST00000489024,ENST00000471685,ENST00000459813,ENST00000319688,ENST00000474782,ENST00000471275,ENST00000496725"	"ENSP00000420364,ENSP00000256707,ENSP00000418974,ENSP00000417390,ENSP00000419964,ENSP00000419232,ENSP00000319947"
PH_hs_0001023	899.104	837.169	467.73	500.553	1087.46	902.907	690.762	688.836	-0.842403	0.00139966	0.511575	0.00265425	0.191732	0.229855	TUBGCP3	"Homo sapiens tubulin, gamma complex associated protein 3 (TUBGCP3)"	1	10426	NM_006322	NP_006313.1	ENSG00000282003	"ENST00000631451,ENST00000633949,ENST00000633234"	"ENSP00000488264,ENSP00000488256"
PH_hs_0001024	176.295	166.801	258.058	255.136	198.302	149.648	232.557	253.73	0.581421	0.0017821	-0.0790449	0.303847	0.00657323	0.972943	RMDN2	Homo sapiens regulator of microtubule dynamics 2 (RMDN2)	1	151393	"NM_144713,NM_001170793,NM_001170792,NM_001170791"	"NP_653314.3,NP_001164264.1,NP_001164263.1,NP_001164262.1"	ENSG00000115841	"ENST00000414644,ENST00000354545,ENST00000440353,ENST00000406384,ENST00000407257,ENST00000234195,ENST00000442857,ENST00000402091,ENST00000496735,ENST00000425641,ENST00000469469,ENST00000417700"	"ENSP00000393705,ENSP00000346549,ENSP00000399495,ENSP00000386004,ENSP00000385049,ENSP00000234195,ENSP00000416367,ENSP00000385529,ENSP00000406331,ENSP00000392977"
PH_hs_0001025	3721.42	4099.68	3226.96	2812.57	3962.38	3519.23	2619.14	2832.65	-0.374648	0.0410208	-0.145411	0.244763	-0.0648685	0.560335	ATG101	Homo sapiens autophagy related 101 (ATG101)	1	60673	"NM_001098673,NM_021934"	"NP_001092143.1,NP_068753.2"	ENSG00000123395	"ENST00000547409,ENST00000336854,ENST00000552544,ENST00000550604,ENST00000553049,ENST00000552947,ENST00000548915"	"ENSP00000338990,ENSP00000454613,ENSP00000450088,ENSP00000449935"
PH_hs_0001026	58.4978	50	59.5518	65.6065	50	70.3042	50	60.459	0.208837	0.173187	-0.18505	0.254418	0.132614	0.608144	FST	Homo sapiens follistatin (FST)	1	10468	NM_006350	NP_006341.1	ENSG00000134363	"ENST00000256759,ENST00000396947,ENST00000491717,ENST00000504226,ENST00000497789"	"ENSP00000256759,ENSP00000380151,ENSP00000426315,ENSP00000426971"
PH_hs_0001027	5509.21	5858.6	4635.12	4690.86	5464.72	5850.32	4876.78	4781.22	-0.284971	0.0152223	0.0504238	0.29117	-0.0068694	0.922242	TRMT12	Homo sapiens tRNA methyltransferase 12 homolog (S. cerevisiae)	1	55039	NM_017956	NP_060426.2	ENSG00000183665	"ENST00000328599,ENST00000521443,ENST00000522518"	"ENSP00000329858,ENSP00000429771"
PH_hs_0001028	21116.9	23825.7	17659.6	16071.2	32753.6	26040.7	16876.5	16497.4	-0.412996	0.0261962	-0.0138382	0.852297	0.380752	0.104882	SEC61G	Homo sapiens Sec61 gamma subunit (SEC61G)	1	23480	"NM_014302,NM_001012456"	"NP_055117.1,NP_001012474.1"	ENSG00000132432	"ENST00000395535,ENST00000415949,ENST00000450622,ENST00000460484,ENST00000480303,ENST00000461536,ENST00000352861"	"ENSP00000378906,ENSP00000388337,ENSP00000409884,ENSP00000341538"
PH_hs_0001029	3122.82	2874.36	1593.01	1886.79	3312.65	3004	1924.92	1822.69	-0.789198	0.00721899	0.111589	0.391078	0.0743892	0.446888	CCM2	Homo sapiens cerebral cavernous malformation 2 (CCM2)	1	83605	"NM_001167935,NM_001167934,NM_001029835,NM_031443,NR_030770"	"NP_001161407.1,NP_001161406.1,NP_001025006.1,NP_113631.1,-"	ENSG00000136280	"ENST00000461377,ENST00000258781,ENST00000478582,ENST00000488727,ENST00000478169,ENST00000475551,ENST00000482714,ENST00000492883,ENST00000480658,ENST00000474617,ENST00000472223,ENST00000476594,ENST00000481194,ENST00000477605,ENST00000480382,ENST00000470837,ENST00000381112,ENST00000544363,ENST00000541586"	"ENSP00000258781,ENSP00000417251,ENSP00000417180,ENSP00000419474,ENSP00000418763,ENSP00000370503,ENSP00000438035,ENSP00000444725"
PH_hs_0001030	72.1206	55.3369	75.6805	61.9617	56.6577	89.3868	64.4711	70.3703	0.116322	0.603454	-0.0238383	0.870501	0.17184	0.633518	LIPC	"Homo sapiens lipase, hepatic (LIPC)"	1	3990	NM_000236	NP_000227.2	ENSG00000166035	"ENST00000356113,ENST00000414170,ENST00000560257,ENST00000299022,ENST00000559845,ENST00000433326,ENST00000560664"	"ENSP00000348425,ENSP00000395569,ENSP00000299022,ENSP00000395002"
PH_hs_0001032	10750	9845.23	3693.45	3642.38	7748.39	6983.22	4029.45	3912.99	-1.48792	0.000217278	0.114501	0.0713654	-0.483949	0.0144101	EMP3	Homo sapiens epithelial membrane protein 3 (EMP3)	1	2014	NM_001425	NP_001416.1	ENSG00000142227	"ENST00000599704,ENST00000270221,ENST00000596315,ENST00000594198,ENST00000597529,ENST00000599255,ENST00000597279,ENST00000593437,ENST00000597057"	"ENSP00000470331,ENSP00000270221,ENSP00000469341,ENSP00000471964,ENSP00000471592,ENSP00000469194,ENSP00000469275"
PH_hs_0001033	7096.67	7702.11	9726.8	7573.91	6781.56	6946.06	6556.49	7694.15	0.215303	0.275096	-0.273159	0.226056	-0.107292	0.183167	SMIM19	Homo sapiens small integral membrane protein 19 (SMIM19)	1	114926	"NM_138436,NM_001135674,NM_001135676,NM_001135675"	"NP_612445.2,NP_001129146.1,NP_001129148.1,NP_001129147.1"	ENSG00000176209	"ENST00000438528,ENST00000518574,ENST00000417410,ENST00000414154,ENST00000498447,ENST00000529505,ENST00000416469,ENST00000490331"	"ENSP00000391549,ENSP00000430387,ENSP00000405694,ENSP00000408997,ENSP00000430708,ENSP00000390750,ENSP00000429586"
PH_hs_0001034	3378.45	3130.49	3503.63	3650.88	3666.3	3274.17	3730.12	3611.68	0.137173	0.132078	0.0373979	0.494625	0.0913519	0.384881	MRPL17	Homo sapiens mitochondrial ribosomal protein L17 (MRPL17)	1	63875	NM_022061	NP_071344.1	ENSG00000158042	"ENST00000288937,ENST00000532676,ENST00000529958,ENST00000532203"	"ENSP00000288937,ENSP00000435294"
PH_hs_0001036	177.096	227.672	440.435	336.537	349.998	468.025	568.728	446.009	0.939103	0.0245282	0.387558	0.173649	1.01122	0.0266658	PKNOX2	Homo sapiens PBX/knotted 1 homeobox 2 (PKNOX2)	1	63876	NM_022062	NP_071345.2	ENSG00000165495	"ENST00000530517,ENST00000531116,ENST00000298282,ENST00000559662,ENST00000557814,ENST00000527238,ENST00000561399,ENST00000532623,ENST00000531212,ENST00000558729,ENST00000561115,ENST00000558705,ENST00000561298,ENST00000526955"	"ENSP00000298282,ENSP00000431599,ENSP00000434377,ENSP00000434255,ENSP00000453374"
PH_hs_0001037	1702.05	1747.86	2120.29	2214.83	1833.15	2045.85	2350.89	2144.81	0.3293	0.0082095	0.0513002	0.519988	0.167085	0.120985	SIAE	Homo sapiens sialic acid acetylesterase (SIAE)	1	54414	"NM_001199922,NM_170601"	"NP_001186851.1,NP_733746.1"	ENSG00000110013	"ENST00000263593,ENST00000618733,ENST00000533613,ENST00000436137,ENST00000525730,ENST00000545756"	"ENSP00000263593,ENSP00000478211,ENSP00000437877"
PH_hs_0001040	494.427	370.757	207.191	272.145	588.509	485.099	271.7	321.127	-0.850448	0.0381174	0.314909	0.201489	0.319556	0.237299	SLC12A4	Homo sapiens solute carrier family 12 (potassium/chloride transporter)	1	6560	"NM_001145964,NM_001145963,NM_001145962,NM_001145961,NM_005072"	"NP_001139436.1,NP_001139435.1,NP_001139434.1,NP_001139433.1,NP_005063.1"	ENSG00000124067	"ENST00000316341,ENST00000572037,ENST00000541864,ENST00000576616,ENST00000570802,ENST00000537830,ENST00000570616,ENST00000575857,ENST00000573023,ENST00000576513,ENST00000572476,ENST00000574665,ENST00000572766,ENST00000573702,ENST00000576377,ENST00000571299,ENST00000572010,ENST00000576462,ENST00000422611"	"ENSP00000318557,ENSP00000461403,ENSP00000438334,ENSP00000458902,ENSP00000445962,ENSP00000463148,ENSP00000464660,ENSP00000458975,ENSP00000464168,ENSP00000395983"
PH_hs_0001041	3888.9	4093.35	2182.33	2695.94	2847.5	2684.62	2989.85	2822.74	-0.717995	0.0133905	0.260257	0.149595	-0.529116	0.00349279	MLLT1	"Homo sapiens myeloid/lymphoid or mixed-lineage leukemia (trithorax homolog, Drosophila)"	1	4298	NM_005934	NP_005925.2	ENSG00000130382	"ENST00000252674,ENST00000587473,ENST00000585588"	ENSP00000252674
PH_hs_0001043	2525.02	2835.62	2284.06	2257.35	2154.82	2414.45	2148.27	2081.38	-0.236865	0.0618974	-0.102759	0.0925875	-0.230351	0.119608	MUL1	Homo sapiens mitochondrial E3 ubiquitin protein ligase 1 (MUL1)	1	79594	NM_024544	NP_078820.2	ENSG00000090432	ENST00000264198	ENSP00000264198
PH_hs_0001044	1631.53	1912.29	1496.24	1542.97	1761.87	1832.93	1725.75	1548.15	-0.217237	0.130306	0.10536	0.261846	0.0248694	0.828414	SMG9	Homo sapiens SMG9 nonsense mediated mRNA decay factor (SMG9)	1	56006	NM_019108	NP_061981.2	ENSG00000105771	"ENST00000270066,ENST00000600097,ENST00000601170,ENST00000594081,ENST00000598860,ENST00000597598,ENST00000595700,ENST00000602222,ENST00000597586,ENST00000601925,ENST00000599804,ENST00000596714,ENST00000598886"	"ENSP00000270066,ENSP00000471398,ENSP00000471442,ENSP00000470451,ENSP00000472684,ENSP00000470031,ENSP00000468941,ENSP00000470541"
PH_hs_0001045	241.203	263.246	269.224	286.725	233.028	204.887	287.818	284.455	0.140906	0.163826	0.0424405	0.48161	-0.205667	0.138105	CGNL1	Homo sapiens cingulin-like 1 (CGNL1)	1	84952	"NM_032866,NM_001252335"	"NP_116255.2,NP_001239264.1"	ENSG00000128849	"ENST00000559194,ENST00000281282,ENST00000557813"	ENSP00000281282
PH_hs_0001048	58.4978	50	50	50	50	50	50	59.4679	-0.113228	0.348908	0.125091	0.334952	-0.113228	0.348036	ALCAM	Homo sapiens activated leukocyte cell adhesion molecule (ALCAM)	1	214	"NM_001243280,NM_001627"	"NP_001230209.1,NP_001618.2"	ENSG00000170017	"ENST00000306107,ENST00000470756,ENST00000472644,ENST00000481337,ENST00000486979,ENST00000460954,ENST00000465413,ENST00000491388,ENST00000489178"	"ENSP00000305988,ENSP00000419236,ENSP00000418213,ENSP00000418937"
PH_hs_0001050	463.976	353.366	193.543	488.404	125.195	581.517	452.449	530.255	-0.39724	0.537909	0.671855	0.314529	-0.585607	0.583979	NKG7	Homo sapiens natural killer cell granule protein 7 (NKG7)	1	4818	NM_005601	NP_005592.1	ENSG00000105374	"ENST00000595217,ENST00000221978,ENST00000593572,ENST00000600427,ENST00000595157"	"ENSP00000468910,ENSP00000221978,ENSP00000473204,ENSP00000469370,ENSP00000471163"
PH_hs_0001051	5840.17	5836.46	5837.32	6146.36	8060.01	9140.56	5939.4	5692.07	0.0369667	0.530863	-0.0428835	0.48638	0.55598	0.00833415	COPE	"Homo sapiens coatomer protein complex, subunit epsilon (COPE)"	1	11316	"NM_007263,NM_199442,NM_199444"	"NP_009194.2,NP_955474.1,NP_955476.1"	ENSG00000105669	"ENST00000600528,ENST00000262812,ENST00000349893,ENST00000595984,ENST00000600932,ENST00000598969,ENST00000351079,ENST00000593827,ENST00000597026,ENST00000597646,ENST00000599964,ENST00000614388"	"ENSP00000262812,ENSP00000343134,ENSP00000469035,ENSP00000345674,ENSP00000471034,ENSP00000483420"
PH_hs_0001054	3578.79	3875.96	5631.37	4577.88	3852.72	3587.53	4371.37	5120.18	0.447071	0.0484165	-0.101941	0.566146	-0.00257773	0.974045	ARID3B	Homo sapiens AT rich interactive domain 3B (BRIGHT-like)	1	10620	NM_006465	NP_006456.1	ENSG00000179361	"ENST00000346246,ENST00000569680,ENST00000566147,ENST00000566468,ENST00000563567,ENST00000622429"	"ENSP00000343126,ENSP00000455668,ENSP00000477878"
PH_hs_0001055	57.6965	50	62.0332	75.326	50	50	51.8072	71.3615	0.347888	0.102251	-0.168945	0.506831	-0.103278	0.352133	CCL16	Homo sapiens chemokine (C-C motif)	1	6360	NM_004590	NP_004581.1	ENSG00000275152	"ENST00000613642,ENST00000611905,ENST00000610493"	"ENSP00000478592,ENSP00000478024,ENSP00000478934"
PH_hs_0001056	771.691	646.652	574.427	560.085	721.928	553.395	528.433	571.883	-0.316621	0.0695759	-0.0451647	0.515761	-0.160423	0.478743	SLC38A7	"Homo sapiens solute carrier family 38, member 7 (SLC38A7)"	1	55238	NM_018231	NP_060701.1	ENSG00000103042	"ENST00000570101,ENST00000219320,ENST00000564100,ENST00000566598,ENST00000564010,ENST00000566953,ENST00000562149,ENST00000569209,ENST00000565785,ENST00000570214,ENST00000562397,ENST00000563196,ENST00000564391,ENST00000564720,ENST00000567930,ENST00000564964"	"ENSP00000454646,ENSP00000219320,ENSP00000454325,ENSP00000455119,ENSP00000455362,ENSP00000457988,ENSP00000456464,ENSP00000455490,ENSP00000454734,ENSP00000457462"
PH_hs_0001057	677.934	731.238	673.68	585.599	795.949	736.186	622.837	594.679	-0.164755	0.209825	-0.0455051	0.664158	0.12063	0.205601	THEMIS2	Homo sapiens thymocyte selection associated family member 2 (THEMIS2)	1	9473	"NM_001105556,NM_001039477,NM_004848"	"NP_001099026.1,NP_001034566.1,NP_004839.2"	ENSG00000130775	"ENST00000373925,ENST00000373927,ENST00000427466,ENST00000442118,ENST00000467258,ENST00000373921,ENST00000466068,ENST00000482828,ENST00000456990,ENST00000492877,ENST00000328928"	"ENSP00000363035,ENSP00000363037,ENSP00000392414,ENSP00000413725,ENSP00000363031,ENSP00000398049,ENSP00000329862"
PH_hs_0001058	81.7367	50	84.3651	102.055	50	100.435	64.4711	71.3615	0.537501	0.186872	-0.452058	0.042874	0.148601	0.794984	MUM1L1	Homo sapiens melanoma associated antigen (mutated)	1	139221	"NM_152423,NM_001171020"	"NP_689636.3,NP_001164491.1"	ENSG00000157502	"ENST00000357175,ENST00000372552,ENST00000337685,ENST00000619455"	"ENSP00000349699,ENSP00000361632,ENSP00000338641,ENSP00000484745"
PH_hs_0001061	409.485	436.371	392.05	397.284	385.638	406.76	377.617	352.843	-0.09908	0.182751	-0.112629	0.134277	-0.0939705	0.220354	AHDC1	"Homo sapiens AT hook, DNA binding motif, containing 1 (AHDC1)"	1	27245	NM_001029882	NP_001025053.1	ENSG00000126705	"ENST00000247087,ENST00000487743,ENST00000490295,ENST00000480033,ENST00000374011"	"ENSP00000247087,ENSP00000363123"
PH_hs_0001062	696.365	798.433	332.498	312.238	724.67	700.029	367.255	366.719	-1.21051	0.00121399	0.187732	0.0377354	-0.0661372	0.526009	LIMA1	Homo sapiens LIM domain and actin binding 1 (LIMA1)	1	51474	"NM_001243775,NM_001113547,NM_001113546,NM_016357"	"NP_001230704.1,NP_001107019.1,NP_001107018.1,NP_057441.1"	ENSG00000050405	"ENST00000552491,ENST00000547825,ENST00000552823,ENST00000394943,ENST00000341247,ENST00000552783,ENST00000552909,ENST00000552720,ENST00000549064,ENST00000552338,ENST00000552008,ENST00000552045,ENST00000551486,ENST00000550611,ENST00000551691,ENST00000550592"	"ENSP00000448463,ENSP00000448706,ENSP00000450266,ENSP00000378400,ENSP00000340184,ENSP00000448779,ENSP00000450087,ENSP00000448411,ENSP00000447975,ENSP00000449890"
PH_hs_0001063	17756.9	19765.6	8955.11	6791.49	17225.8	17890.4	6534.61	7168.85	-1.26439	0.00614069	-0.188297	0.364581	-0.0938067	0.311627	MRPS35	Homo sapiens mitochondrial ribosomal protein S35 (MRPS35)	1	60488	"NM_001190864,NM_021821"	"NP_001177793.1,NP_068593.2"	ENSG00000061794	"ENST00000081029,ENST00000536569,ENST00000538315,ENST00000542791,ENST00000542199"	"ENSP00000081029,ENSP00000437990,ENSP00000445390,ENSP00000437991,ENSP00000442137"
[truncated: 27,433 more rows]

## Sheet: DE_gene_number
No	Comparison	Up-regulated	Down-regulated
1	VI / V	1137	1816
2	S3I / VI	40	29
3	S3 / V	106	9

## Sheet: Diff Data_S3vs.V (UP)
	Normalized_intensity		S3 / V		Annotation
[truncated: 107 more rows]

## Sheet: Diff Data_S3vs.V (Down)
	Normalized_intensity		S3 / V		Annotation
[truncated: 10 more rows]

[truncated: 6 more sheets: Diff Data_VIvs.V (UP), Diff Data_VIvs.V (Down), Diff Data_S3Ivs.VI (UP), Diff Data_S3Ivs.VI (Down), Raw_data, Annotation]
